# Supplementary material for: A QSTR-Based Expert System to Predict Sweetness of Molecules
Source: Front Chem. 2017 Jul 25;5:53. doi: 10.3389/fchem.2017.00053 (PMC5524730; doi:10.3389/fchem.2017.00053)
Supplement: Supplementary file 1 [file DataSheet1.XLSX]

## Sheet: Table S1
Table S1. Names, SMILES notations, experimental taste, and references for the 649 sweet and non-sweet chemicals.
Number	Name	SMILES	Class	Status	Reference
1	Sucrose	OCC1OC(C(C1O)O)(CO)OC1OC(CO)C(C(C1O)O)O	Sweet	training	(a)
2	Sucralose / 4,1',6'-Trichloro-galactosucrose	ClCC1OC(C(C1O)O)(CCl)OC1OC(CO)C(C(C1O)O)Cl	Sweet	training
3	Alitame	CC(COCNC1C(C)(C)SC1(C)C)NCOCC(CC(=O)O)N	Sweet	test
4	Aspartame/Aspartyl-phenylalanine methylester	COC(=O)C(NC(=O)C(CC(=O)O)N)Cc1ccccc1	Sweet	training
5	Tagatose	OCC1(O)OCC(C(C1O)O)O	Sweet	training
6	Maltitol	OCC(C(C(C(CO)O)O)OC1OC(CO)C(C(C1O)O)O)O	Sweet	test
7	Isomaltulose/Palatinose	OCC1OC(OCC2OC(C(C2O)O)(O)CO)C(C(C1O)O)O	Sweet	training
8	Trehalose	OCC1OC(OC2OC(CO)C(C(C2O)O)O)C(C(C1O)O)O	Sweet	training
9	Acesulfame potassium	CC1=CC(=O)[N-]S(=O)(=O)O1.[K+]	Sweet	training
10	Sodium cyclamate	C1CCC(CC1)NS(=O)(=O)[O-].[Na+]	Sweet	training
11	Neohesperidine dihydrochalcone	OCC1OC(Oc2cc(O)c(c(c2)O)C(=O)CCc2ccc(c(c2)O)OC)C(C(C1O)O)OC1OC(C)C(C(C1O)O)O	Sweet	training
12	Neotame	COC(=O)C(Cc1ccccc1)NC(=O)C(CC(=O)O)NCCC(C)(C)C	Sweet	training
13	Sodium saccharin	C1=CC=C2C(=C1)C(=O)[N-]S2(=O)=O.[Na+]	Sweet	training
14	Isomalt (Palatinit) / Isomaltitol	OCC(C(C(C(COC1OC(CO)C(C(C1O)O)O)O)O)O)O	Sweet	test
15	Sorbitol	OCC(C(C(C(CO)O)O)O)O	Sweet	training
16	Erythritol	OCC(C(CO)O)O	Sweet	test
17	Xylitol	OCC(C(C(CO)O)O)O	Sweet	training
18	Stevioside	OCC1OC(OC23CCC4C(C2)(CC3=C)CCC2C4(C)CCCC2(C)C(=O)OC2OC(CO)C(C(C2O)O)O)C(C(C1O)O)OC1OC(CO)C(C(C1O)O)O	Sweet	training
19	Steviolbioside	OCC1OC(OC23CCC4C(C2)(CC3=C)CCC2C4(C)CCCC2(C)C(=O)O)C(C(C1O)O)OC1OC(CO)C(C(C1O)O)O	Sweet	training
20	Rebaudioside A	OCC1OC(OC23CCC4C(C2)(CC3=C)CCC2C4(C)CCCC2(C)C(=O)OC2OC(CO)C(C(C2O)O)O)C(C(C1O)OC1OC(CO)C(C(C1O)O)O)OC1OC(CO)C(C(C1O)O)O	Sweet	training
21	Rebaudioside B	OCC1OC(OC23CCC4C(C2)(CC3=C)CCC2C4(C)CCCC2(C)C(=O)O)C(C(C1O)OC1OC(CO)C(C(C1O)O)O)OC1OC(CO)C(C(C1O)O)O	Sweet	test
22	Rebaudioside C	OCC1OC(OC23CCC4C(C2)(CC3=C)CCC2C4(C)CCCC2(C)C(=O)OC2OC(CO)C(C(C2O)O)O)C(C(C1O)OC1OC(CO)C(C(C1O)O)O)OC1OC(C)C(C(C1O)O)O	Sweet	training
23	Rebaudioside D	OCC1OC(OC23CCC4C(C2)(CC3=C)CCC2C4(C)CCCC2(C)C(=O)OC2OC(CO)C(C(C2OC2OC(CO)C(C(C2O)O)O)O)O)C(C(C1O)OC1OC(CO)C(C(C1O)O)O)OC1OC(CO)C(C(C1O)O)O	Sweet	training
24	Rebaudioside E	OCC1OC(OC(=O)C2(C)CCCC3(C2CCC24C3CCC(C4)(C(=C)C2)OC2OC(CO)C(C(C2OC2OC(CO)C(C(C2O)O)O)O)O)C)C(C(C1O)O)OC1OC(CO)C(C(C1O)O)O	Sweet	test
25	Dulcoside A	OCC1OC(OC23CCC4C(C2)(CC3=C)CCC2C4(C)CCCC2(C)C(=O)OC2OC(CO)C(C(C2O)O)O)C(C(C1O)O)OC1OC(C)C(C(C1O)O)O	Sweet	training
26	Glycyrrhizin	OC1C(OC2OC(C(=O)O)C(C(C2O)O)O)C(OC(C1O)C(=O)O)OC1CCC2(C(C1(C)C)CCC1(C2C(=O)C=C2C1(C)CCC1(C2CC(C)(CC1)C(=O)O)C)C)C	Sweet	training
27	Hernandulcin	CC(=CCCC(C1CCC(=CC1=O)C)(O)C)C	Sweet	training
28	Fructose	OCC1OC(C(C1O)O)(O)CO	Sweet	training	(b)
29	Glucose	OCC1OC(O)C(C(C1O)O)O	Sweet	training
30	Xylose	OC1COC(C(C1O)O)O	Sweet	training
31	Maltose	OCC1OC(O)C(C(C1OC1OC(CO)C(C(C1O)O)O)O)O	Sweet	training
32	Lactulose	OCC1OC(C(C1OC1OC(CO)C(C(C1O)O)O)O)(O)CO	Sweet	training
33	Lactosucrose	OCC1OC(OC2(CO)OC(C(C2O)O)CO)C(C(C1OC1OC(CO)C(C(C1O)O)O)O)O	Sweet	training
34	Raffinose	OCC1OC(C(C1O)O)(CO)OC1OC(COC2OC(CO)C(C(C2O)O)O)C(C(C1O)O)O	Sweet	test
35	Rhamnose	OC1C(C)OC(C(C1O)O)O	Sweet	test
36	Naringin	OCC1OC(Oc2cc(O)c3c(c2)OC(CC3=O)c2ccc(cc2)O)C(C(C1O)O)OC1OC(C)C(C(C1O)O)O	Non-sweet	training
37	Gentiobiose	OCC1OC(OCC2OC(O)C(C(C2O)O)O)C(C(C1O)O)O	Non-sweet	test
38	Limonin	O=C1OCC23C(C1)OC(C2CC(=O)C1(C3CCC2(C31OC3C(=O)OC2c1cocc1)C)C)(C)C	Non-sweet	training
39	Oleuropein	OCC1OC(OC2OC=C(C(C2=CC)CC(=O)OCCc2ccc(c(c2)O)O)C(=O)OC)C(C(C1O)O)O	Non-sweet	test
40	Caffeine	Cn1cnc2c1c(=O)n(C)c(=O)n2C	Non-sweet	test
41	Poncirin	OCC1OC(Oc2cc3OC(CC(=O)c3c(c2)O)c2ccc(cc2)OC)C(C(C1O)O)OC1OC(C)C(C(C1O)O)O	Non-sweet	training
42	Neoeriocitrin	OCC1OC(Oc2cc(O)c3c(c2)OC(CC3=O)c2ccc(c(c2)O)O)C(C(C1O)O)OC1OC(C)C(C(C1O)O)O	Non-sweet	training
43	Quinine	C=CC1CN2CCC1CC2C(c1ccnc2c1cc(OC)cc2)O	Non-sweet	training
44	Divinyl glycol	C=COCCOC=C	Non-sweet	training
45	Theobromine	Cn1cnc2c1c(=O)[nH]c(=O)n2C	Non-sweet	training
46	Picrocrocin	OCC1OC(OC2CC(=C(C(C2)(C)C)C=O)C)C(C(C1O)O)O	Non-sweet	training
47	Glycerol	OCC(CO)O	Sweet	training	(c)
48	Saccharin derivative 1	Cc1ccc2c(c1)S(=O)(=O)NC2=O	Sweet	test
49	Saccharin derivative 2	Clc1ccc2c(c1)S(=O)(=O)NC2=O	Sweet	training
50	Saccharin derivative 3	BrCCN1C(=O)c2c(S1(=O)=O)cccc2	Non-sweet	training
51	3-nitro-o-toluidine	O=N(=O)c1cccc(c1C)N	Non-sweet	training
52	3-nitro-p-toluidine	Nc1ccc(c(c1)N(=O)=O)C	Non-sweet	training
53	2-amino-4-nitro-propoxybenzene	CCCOc1ccc(cc1N)N(=O)=O	Sweet	training
54	2-nitro-4-amino-propoxybenzene	CCCOc1ccc(cc1N(=O)=O)N	Non-sweet	training
55	2,4-dinitro-propoxybenzene	CCCOc1ccc(cc1N(=O)=O)N(=O)=O	Non-sweet	training
56	Dulcin (p-ethoxyphenylurea)	CCOc1ccc(cc1)NC(=O)N	Sweet	training
57	4-Ethoxyphenylthiourea	CCOc1ccc(cc1)NC(=S)N	Non-sweet	training
58	o-ethoxyphenylurea	CCOc1ccccc1NC(=O)N	Non-sweet	training
59	Dihydroquercetin 3-acetate 4'-(methylether) (3)	COc1ccc(cc1O)C1Oc2cc(O)cc(c2C(=O)C1OC(=O)C)O	Sweet	training	(d)
60	Flavan (4)	COc1ccc(cc1O)C1CCc2c(O1)cccc2	Sweet	training
61	Compound 5	COc1ccc(cc1O)C1OCc2c(C1)cccc2	Sweet	test
62	1,3-benzodioxane (6)	COc1ccc(cc1O)C1OCc2c(O1)cccc2	Sweet	training
63	1,4-benzodioxane (7)	COc1ccc(cc1O)C1COc2c(O1)cccc2	Sweet	training
64	Bibenzyl derivative (8)	COc1ccc(cc1O)CCc1ccccc1	Sweet	training
65	1,4-benzodioxin (9)	COc1ccc(cc1O)C1=COc2c(O1)cccc2	Non-sweet	training
66	Isoflavan or 3-(3-Hydroxy-4-methoxyphenyl)-3,4-dihydro-2H-1benzopyran (10)	COc1ccc(cc1O)C1COc2c(C1)cccc2	Sweet	test
67	2-(3-Hydroxy-4-methoxyphenyl)-4,5-dihydro-1,3-benzodioxepine (11)	COc1ccc(cc1O)C1OCCc2c(O1)cccc2	Non-sweet	test
68	3-(3Hydroxy-4-methoxyphenyl)-1,5-dihydro-2,4-benzodioxepine (12)	COc1ccc(cc1O)C1OCc2c(CO1)cccc2	Non-sweet	training
69	2-(3-hydroxy-4-methoxyphenyl)-1,3-benzodioxole (13)	COc1ccc(cc1O)C1Oc2c(O1)cccc2	Sweet	training
70	Compound 23	COc1ccc(cc1O)c1cc2cccc(c2c(=O)o1)O	Non-sweet	training
71	Compound 24	COc1ccc(cc1O)c1cc(=O)c2c(o1)cccc2O	Non-sweet	training
72	Compound 25	COc1ccc(cc1O)C1OC(=O)c2c1cccc2	Non-sweet	test
73	2-(3-Hydroxy-4-methoxyphenyl)-4-H-1,3-benzodithiine (10a)	COc1ccc(cc1O)C1SCc2c(S1)cccc2	Sweet	training	(e)
74	2-(3-Hydroxy-4-methoxyphenyl)-4H-1,3-benzoxathiine (10c)	COc1ccc(cc1O)C1SCc2c(O1)cccc2	Sweet	training
75	2-(3-Hydroxy-4-methoxyphenyl)-4H-1,3-benzodithiole (10d)	COc1ccc(cc1O)C1Sc2c(S1)cccc2	Sweet	training
76	2-(3-Hydroxy-4-methoxyphenyl)-1,3-benzoxathiole (10e)	COc1ccc(cc1O)C1Oc2c(S1)cccc2	Sweet	test
77	7,8-Dimethyl-3-(3-hydroxy-4-methoxyphenyl)-1,5-dihydro-2,4-benzodithiepine (10f)	COc1ccc(cc1O)C1SCc2c(CS1)cccc2	Non-sweet	training
78	2-(3-Hydroxy-4-methoxyphenyl)-2,3-dihydro-1,4-benzoxathiine (15a)	COc1ccc(cc1O)C1CSc2c(O1)cccc2	Sweet	training
79	2-(3-Hydroxy-4-methoxyphenyl)-2,3-dihydro-1,4-benzodithiine (15b)	COc1ccc(cc1O)C1CSc2c(S1)cccc2	Sweet	training
80	2-(3-Hydroxy-4-methylthiophenyl)-2,3-dihydro-1,4-benzoxathiine (15c)	CSc1ccc(cc1O)C1CSc2c(O1)cccc2	Non-sweet	test
81	2-(3-Hydroxy-4-methoxyphenyl)-2,3-dihydro-1,4-benzoxathiin-6-ol (15d)	COc1ccc(cc1O)C1CSc2c(O1)ccc(c2)O	Sweet	training
82	2-(3-Hydroxy-4-methylthiophenyl)-2,3-dihydro-1,4-benzoxathiin-6-ol (15e)	CSc1ccc(cc1O)C1CSc2c(O1)ccc(c2)O	Non-sweet	training
83	2-(3-Hydroxy-4-methoxyphenyl)-3,4-dihydro-2H-1-benzothiopyran (18)	COc1ccc(cc1O)C1CCc2c(S1)cccc2	Sweet	test
84	3-(3-Hydroxy-4-methoxyphenyl)-3,4-dihydro-2H-1-benzothiopyran (19)	COc1ccc(cc1O)C1CSc2c(C1)cccc2	Non-sweet	test
85	2-(3-Mercapto-4-methoxyphenyl)-4H-3,1-benzoxathiine (23)	COc1ccc(cc1S)C1OCc2c(S1)cccc2	Sweet	test
86	Sulfone	COc1ccc(cc1O)C1Oc2ccccc2S(=O)(=O)C1	Sweet	training
87	Haematoxylin	Oc1cc2CC3(C(c2cc1O)c1ccc(c(c1OC3)O)O)O	Sweet	training	(f)
88	9-Methoxy-7,11b-dihydrobenz[b]indeno[1,2-d]pyran-6a,10-diol (4)	COc1cc2CC3(C(c2cc1O)c1ccccc1OC3)O	Sweet	training
89	10-Methoxy-7,11b-dihydrobenz[b]indeno[1,2-d]pyran-6a,9-diol (5)	COc1cc2c(cc1O)CC1(C2c2ccccc2OC1)O	Non-sweet	training
90	3,9,10-Trimethoxy-7,11b-dihydrobenz[b]indeno[1,2-d]pyran-4,6a-diol (6)	COc1cc2CC3(C(c2cc1OC)c1ccc(c(c1OC3)O)OC)O	Non-sweet	test
91	4,9,10-Trimethoxy-7,11b-dihydrobenz[b]indeno[1,2-d]pyran-3,6a-diol (7)	COc1cc2c(cc1OC)CC1(C2c2ccc(c(c2OC1)OC)O)O	Non-sweet	test
92	Tetramethylhaematoxylin (8)	COc1cc2CC3(C(c2cc1OC)c1ccc(c(c1OC3)OC)OC)O	Non-sweet	test
93	Compound 8	COc1ccc2c(c1O)CCC1C2CCC2(C1CCC2)C	Sweet	test	(g)
94	Compound 17	COc1ccc(cc1)C1OCc2c(S1)cccc2	Non-sweet	test
95	Compound 18	Oc1cccc(c1)C1OCc2c(S1)cccc2	Sweet	test
96	Compound 19	CCNC(=O)Oc1cc(ccc1OC)C1OCc2c(S1)cccc2	Non-sweet	test
97	Compound 20	COc1ccc(cc1OC(=O)Nc1ccccc1)C1OCc2c(S1)cccc2	Sweet	training
98	Compound 21	COc1ccc(cc1OC(=O)Nc1ccc(cc1)N(=O)=O)C1OCc2c(S1)cccc2	Sweet	training
99	Compound 25	COc1ccc(c(c1O)NC(=O)c1ccc(cc1)N(=O)=O)C1OCc2c(S1)cccc2	Non-sweet	training
100	Compound 26	COc1ccc(c(c1O)C=Cc1ccc(cc1)N(=O)=O)C1OCc2c(S1)cccc2	Sweet	training
101	Compound 27	COc1ccc(c(c1O)C=CCc1ccc(cc1)N(=O)=O)C1OCc2c(S1)cccc2	Non-sweet	training
102	Compound 28	COc1cc(N(=O)=O)c(cc1O)C1OCc2c(S1)cccc2	Non-sweet	training
103	Compound 29	ON=C1Cc2ccccc2OC1c1ccc(c(c1)O)OC	Non-sweet	training
104	Compound 30	COc1ccc(cc1O)C1Oc2ccccc2OC1C	Non-sweet	test
105	2-(4-methoxybenzoyl) benzoic acid	COc1ccc(cc1)C(=O)c1ccccc1C(=O)O	Sweet	test	(h)
106	Compound 2	O=C(c1ccccc1C(=O)O)c1ccccc1	Non-sweet	training
107	Compound 3	Cc1ccc(cc1)C(=O)c1ccccc1C(=O)O	Sweet	test
108	Compound 4	CCOc1ccc(cc1)C(=O)c1ccccc1C(=O)O	Sweet	training
109	Compound 5	CCCOc1ccc(cc1)C(=O)c1ccccc1C(=O)O	Non-sweet	training
110	Compound 6	O=C(c1ccccc1C(=O)O)c1ccc(cc1)Oc1ccccc1	Non-sweet	training
111	Compound 7	Oc1ccc(cc1)C(=O)c1ccccc1C(=O)O	Sweet	test
112	Compound 8	CSc1ccc(cc1)C(=O)c1ccccc1C(=O)O	Non-sweet	training
113	Compound 9	O=C(c1ccccc1C(=O)O)c1ccc(cc1)N(C)C	Sweet	training
114	2-(4-Nitrobenzoyl)benzoic Acid (10)	O=C(c1ccccc1C(=O)O)c1ccc(cc1)N(=O)=O	Non-sweet	test
115	Compound 11	O=C(c1ccccc1C(=O)O)c1ccc(cc1)C(=O)O	Non-sweet	training
116	Compound 12	Clc1ccc(cc1)C(=O)c1ccccc1C(=O)O	Sweet	test
117	Compound 13	O=C(c1ccccc1C(=O)O)c1ccc(cc1)c1ccccc1	Non-sweet	training
118	2-(3,4-Dihydroxybenzoyl)benzoic Acid (14)	O=C(c1ccccc1C(=O)O)c1ccc(c(c1)O)O	Sweet	training
119	2-(3-Hydroxy-4-methoxybenzoyl)benzoic Acid (15)	COc1ccc(cc1O)C(=O)c1ccccc1C(=O)O	Sweet	test
120	2-(4-Hydroxy-3-methoxybenzoyl)benzoic Acid (16)	COc1cc(ccc1O)C(=O)c1ccccc1C(=O)O	Non-sweet	test
121	2-(3,4-Dimethoxybenzoyl)benzoic Acid (17)	COc1cc(ccc1OC)C(=O)c1ccccc1C(=O)O	Non-sweet	test
122	2-(2,4-Dimethoxybenzoyl)benzoic Acid (18)	COc1cc(OC)ccc1C(=O)c1ccccc1C(=O)O	Non-sweet	test
123	2-(4-Hydroxy-2-methoxybenzoyl)benzoic Acid (19)	COc1ccc(c(c1)O)C(=O)c1ccccc1C(=O)O	Non-sweet	training
124	Compound 20	COc1ccc(cc1)Cc1ccccc1C(=O)O	Non-sweet	test
125	Compound 21	COc1ccc(cc1)Oc1ccccc1C(=O)O	Non-sweet	test
126	Compound 22	COc1ccc(cc1)Sc1ccccc1C(=O)O	Non-sweet	training
127	2-(4-Methoxyphenylthio) benzoic Acid S-Oxide (23)	COc1ccc(cc1)S(=O)c1ccccc1C(=O)O	Sweet	training
128	Compound 24	COc1ccc(cc1)C(=O)c1ccccc1	Non-sweet	training
129	Compound 25	COc1ccc(cc1)C(=O)c1ccccc1C(=O)OC	Non-sweet	training
130	2-Hydroxymethylphenyl-4-methoxyphenylmethanol (26)	COc1ccc(cc1)C(c1ccccc1CO)O	Non-sweet	training
131	Phthalic Acid Mono(4-methoxyphenyl) Ester (27)	COc1ccc(cc1)OC(=O)c1ccccc1C(=O)O	Sweet	test
132	3-(4-Methoxyphenyl)benzo[2]furan-1-one (28)	COc1ccc(cc1)C1OC(=O)c2c1cccc2	Non-sweet	training
133	Compound 29	COc1ccc(cc1)C(=O)C(=CC(=O)O)C	Non-sweet	training
134	3-Methoxy-1,3,5-estratrien-4-ol (4)	COc1cc2CCC3C(c2cc1O)CCC1(C3CCC1)C	Sweet	training	(i)
135	Substituted pterocarpan (5)	COc1cc2OC3C(c2cc1O)COc1c3cccc1	Non-sweet	training
136	Spiro[(4-H-1,3-benzodithian)-2,1'-(5'-methoxy-6'hydroxy-[1H]-2',3'-dihydroindene)] (6)	COc1cc2CCC3(c2cc1O)SCc1c(S3)cccc1	Sweet	training
137	Spiro[(4-H-1,3-benzodithian)-2,1'-(5'-hydroxy-6'-methoxy-[1H]-2',3'-dihydroindene)] (7)	COc1cc2c(cc1O)CCC12SCc2c(S1)cccc2	Non-sweet	training
138	Spiro[(4-H-1,3-benzodithian)-2,1'-(4'-hydroxy-5'-methoxy-[1H]-2',3'-dihydroindene)] (8)	COc1ccc2c(c1O)CCC12SCc2c(S1)cccc2	Non-sweet	test
139	2-Phenoxymethyl-2H-7,8-dihydrobenzopyran (9)	COc1cc2CCOC(c2cc1O)COc1ccccc1	Non-sweet	training
140	2-Methyl-2-(3-hydroxy-4-methoxyphenyl)-1,4-dihydrobenzodioxane (12)	COc1ccc(cc1O)C1(C)COc2c(O1)cccc2	Non-sweet	test
141	Phyllodulcin	COc1ccc(cc1O)C1OC(=O)c2c(C1)cccc2O	Sweet	training	(j)
142	Compound 4	COc1ccc(cc1O)C1OCc2c(S1)cccc2	Sweet	training
143	Compound 6	COc1ccc(cc1O)C1COc2c(S1)cccc2	Sweet	training
144	Compound 9	COc1ccc(cc1O)C1SCC23C(O1)CC(C3(C)C)CC2	Sweet	training
145	3',4'-dihydroxyphenyl-3,1-benzoxathiane (18)	Oc1ccc(cc1O)C1OCc2c(S1)cccc2	Sweet	test	(k)
146	2-[3-(4-nitrophenoxycarboxy)phenyl]-3,1-benzoxathiane (25)	O=C(Oc1cc(ccc1O)C1OCc2c(S1)cccc2)Oc1ccc(cc1)N(=O)=O	Sweet	training
147	2-[3-(4-nitrophenylcarbonylmethoxy)-4-methoxyphenyl]-3,1-benzoxathiane (26)	O=C(c1ccc(cc1)N(=O)=O)COc1cccc(c1)C1OCc2c(S1)cccc2	Sweet	training
148	2-[3-(4-nitrophenylcarbamoyloxy-4-methoxy)phenyl]-3,1-benzodioxane (27)	COc1ccc(cc1OC(=O)Nc1ccc(cc1)N(=O)=O)C1OCc2c(O1)cccc2	Sweet	training
149	Compound 32	COc1ccc(cc1O)CCC(=O)c1c(O)cc(cc1O)O	Sweet	test
150	3-(3-Hydroxy-4-methoxyphenyl)-1-(3-carboxyphenyl)propan-1-one (33)	COc1ccc(cc1O)CCC(=O)c1cccc(c1)C(=O)O	Sweet	training
151	Compound 34	COc1ccc(cc1O)C1Cc2cc(O)cc(c2C(=O)C1OC(=O)C)O	Sweet	training
152	2-(3-hydroxy-4-methoxyphenoxymethyl)benzoic acid (40)	COc1ccc(cc1O)OCc1ccccc1C(=O)O	Sweet	training
153	Compound 42	COc1ccc(cc1)C(=O)C=CC(=O)O	Sweet	training
154	Dihydroquercetin 4'-(methyl ether)	COc1ccc(cc1O)C1Oc2cc(O)cc(c2C(=O)C1O)O	Sweet	training	(l)
155	Dihydroquercetin	Oc1cc2OC(c3ccc(c(c3)O)O)C(C(=O)c2c(c1)O)O	Non-sweet	training
156	Compound II or Hydrangenol	Oc1ccc(cc1)C1OC(=O)c2c(C1)cccc2O	Non-sweet	training	(m)
157	Compound III	COc1cc(ccc1OC)C1OC(=O)c2c(C1)cccc2O	Non-sweet	training
158	Compound IV	COc1cc(ccc1OC)C1OC(=O)c2c(C1)cccc2OC	Non-sweet	test
159	Compound V	COc1ccc(cc1OC(=O)C)C1OC(=O)c2c(C1)cccc2OC(=O)C	Sweet	training
160	Compound VI	Oc1cc(ccc1O)C1OC(=O)c2c(C1)cccc2O	Non-sweet	training
161	Compound VII	COc1ccc(cc1O)C1OC(=O)c2c(C1)cccc2	Sweet	training
162	Compound VIII	COc1cc(ccc1O)C1OC(=O)c2c(C1)cccc2	Non-sweet	test
163	Compound IX	Oc1cccc(c1)C1OC(=O)c2c(C1)cccc2	Non-sweet	training
164	Compound X	COc1ccc(cc1)C1OC(=O)c2c(C1)cccc2	Non-sweet	test
165	Compound XI	O=C1OC(Cc2c1cccc2)c1ccc(c(c1)O)O	Non-sweet	training
166	Compound XII	COc1ccc(cc1O)Cc1ccccc1	Non-sweet	test
167	Compound XIV	COc1ccc(cc1O)CCCc1ccccc1	Sweet	training
168	Compound XV	COc1ccc(cc1O)CCCCc1ccccc1	Non-sweet	training
169	Compound XVI	COc1ccc(cc1O)C=Cc1ccccc1	Non-sweet	test
170	Compound XVII	COc1ccc(cc1O)CC(c1ccccc1)C(=O)O	Non-sweet	training
171	Compound XVIII	COc1ccc(cc1O)CC(c1ccccc1)C	Non-sweet	training
172	Compound XIX	OCC(c1ccccc1)Cc1ccc(c(c1)O)OC	Non-sweet	training
173	Compound XX	CCOC(=O)C(c1ccccc1)Cc1ccc(c(c1)O)OC	Non-sweet	test
174	Compound XXI	COc1ccc(cc1O)CNc1ccccc1	Sweet	training
175	Compound XXII	COc1ccc(cc1O)COc1ccccc1	Sweet	training
176	Compound XXIII	COc1ccc(cc1O)CSc1ccccc1	Sweet	training
177	Compound XXIV	COc1ccc(cc1O)NCc1ccccc1	Sweet	test
178	Compound XXV	COc1ccc(cc1O)C(=O)Cc1ccccc1	Non-sweet	training
179	Compound XXVI	COc1ccc(cc1O)C(=O)Nc1ccccc1	Non-sweet	training
180	Compound XXVII	COc1ccc(cc1O)C(=O)Oc1ccccc1	Sweet	training
181	Compound XXVIII	COc1ccc(cc1O)C(=O)Sc1ccccc1	Non-sweet	training
182	Compound XXIX	COc1ccc(cc1O)COC(=O)c1ccccc1	Non-sweet	training
183	Compound XXX	COc1ccc(cc1O)COC(=O)c1ccccc1O	Sweet	test
184	Compound XXXI	COc1ccc(cc1O)CC(=O)c1ccccc1O	Sweet	training
185	Guaiacol	COc1ccccc1O	Non-sweet	training
186	Compound XXXII	COc1ccc(cc1O)CCC1CCCCC1	Sweet	training
187	Compound XXXIII	CCCNCc1ccc(c(c1)O)OC	Non-sweet	training
188	Compound XXXIV	COc1ccc(cc1O)CNCC(C)C	Non-sweet	training
189	Compound XXXV	COc1ccc(cc1O)CNCC(C)(C)C	Non-sweet	test
190	Compound XXXVII	COc1ccc(cc1O)CC1OC(=O)c2c1cccc2	Non-sweet	training
191	Compound XXXVIII	COc1ccc(cc1O)CCc1cccc2c1cccc2	Non-sweet	training
192	Compound XXXIX	COc1ccc(cc1O)CCc1ccc2c(c1)cccc2	Non-sweet	test
193	Compound XL	COc1ccc(cc1O)CCc1ccccc1C	Sweet	training
194	Compound XLI	COc1ccc(cc1O)CCc1ccccc1O	Sweet	training
195	Compound XLII	COc1ccc(cc1O)CCc1ccccc1OC	Sweet	training
196	Compound XLIII	COc1ccc(cc1O)CCc1ccccc1CO	Sweet	training
197	Compound XLIV	COC(=O)c1ccccc1CCc1ccc(c(c1)O)OC	Non-sweet	training
198	Compound XLV	COc1ccc(cc1O)CCc1ccccc1C(C)C	Non-sweet	training
199	Compound XLVI	COc1ccc(cc1O)CCc1ccccc1C(=O)O	Non-sweet	training
200	Compound XLVII	COc1ccc(cc1O)CCc1cccc(c1)C	Sweet	test
201	Compound XLVIII	COc1ccc(cc1O)CCc1cccc(c1)O	Non-sweet	training
202	Compound XLIX	COc1cccc(c1)CCc1ccc(c(c1)O)OC	Sweet	training
203	Compound L	COc1ccc(cc1O)CCc1cccc(c1)CO	Non-sweet	training
204	Compound LI	COC(=O)c1cccc(c1)CCc1ccc(c(c1)O)OC	Non-sweet	test
205	Compound LII	COc1ccc(cc1O)CCc1cccc(c1)C(=O)O	Non-sweet	training
206	Compound LIII	COc1ccc(cc1O)CCc1ccc(cc1)C	Non-sweet	training
207	Compound LIV	COc1ccc(cc1O)CCc1ccc(cc1)O	Sweet	training
208	Compound LV	COc1ccc(cc1)CCc1ccc(c(c1)O)OC	Non-sweet	training
209	Compound LVI	OCc1ccc(cc1)CCc1ccc(c(c1)O)OC	Non-sweet	test
210	Compound LVII	COC(=O)c1ccc(cc1)CCc1ccc(c(c1)O)OC	Non-sweet	training
211	Compound LVIII	COc1ccc(cc1O)CCc1ccc(cc1)C(=O)O	Non-sweet	training
212	Compound LIX	COc1ccc(cc1O)CCc1ccc(cc1)F	Sweet	test
213	Compound LX	COc1ccc(cc1O)CCc1ccc(cc1)Cl	Non-sweet	training
214	Compound LXI	COc1ccc(cc1O)CCc1ccc(cc1)Br	Non-sweet	training
215	Compound LXII	COc1ccc(cc1O)CCc1ccc(c(c1)O)OC	Non-sweet	test
216	Compound LXIII	COc1ccc(cc1O)CCc1ccc(c(c1)OC)O	Non-sweet	training
217	Compound LXIV	COc1ccc(cc1O)CCc1ccc(c(c1)OC)OC	Non-sweet	training
218	Compound LXV	COc1ccc(cc1O)CCc1ccc2c(c1)OCO2	Sweet	test
219	Compound LXVI	CCOc1ccc(cc1O)CCc1ccccc1	Sweet	test
220	Compound LXVII	CCCCCOc1ccc(cc1O)CCc1ccccc1	Non-sweet	training
221	Compound LXVIII	COc1cc(CCc2ccccc2)ccc1O	Non-sweet	training
222	Compound LXIX	COc1ccc(cc1N)CCc1ccccc1	Non-sweet	training
223	Compound LXX	COc1ccc(cc1OCC(=O)O)CCc1ccccc1	Non-sweet	training
224	Compound LXXI	NC(=O)Nc1ccc(cc1)CCc1ccccc1	Non-sweet	training
225	Compound LXXII	COC1CCC(CC1O)CCC1CCCCC1	Non-sweet	training
226	Compound LXXIII	COCC(CC(CCc1ccccc1)C)O	Non-sweet	training
227	Compound LXXIV	COCC(CCCCc1ccccc1)O	Non-sweet	test
228	Compound LXXV	COCC(CCCc1ccccc1)O	Non-sweet	training
229	Compound LXXVI	COCCCC(CCc1ccccc1)CCC	Non-sweet	training
230	Compound LXXVII	COc1ccc(cc1O)c1cc2ccccc2c(=O)o1	Non-sweet	training
231	Compound LXXVIII	COc1ccc(cc1O)C1OC(=O)c2c(O1)cccc2	Sweet	test
232	Compound LXXIX	COc1ccc(cc1O)C1OC(=O)c2c(S1)cccc2	Sweet	training
233	Compound LXXX	COc1ccc(cc1O)C1NC(=O)c2c(C1)cccc2O	Sweet	test
234	Compound LXXXI	COc1ccc(cc1O)C1NC(=O)c2c(C1)cccc2	Non-sweet	training
235	Compound LXXXII	COc1ccc(cc1O)C1NC(=O)c2c(N1)cccc2	Non-sweet	training
236	Compound LXXXIII	COc1ccc(cc1O)C1NC(=O)c2c(O1)cccc2	Non-sweet	training
237	Compound LXXXIV	COc1ccc(cc1O)C1NC(=O)c2c(S1)cccc2	Non-sweet	training
238	Compound LXXXV	COc1ccc(cc1O)C1OCc2c(C1)cccc2O	Sweet	training
239	Compound LXXXVIII	COc1ccc(cc1O)C1CC(=O)c2c(O1)cccc2	Non-sweet	training
240	Compound LXXXIX	COc1ccc(cc1O)C1CC(=O)c2c(O1)cccc2O	Sweet	training
241	Compound XC	CCOc1ccc(cc1O)C1CC(=O)c2c(O1)cccc2O	Sweet	training
242	Compound XCI	CCCOc1ccc(cc1O)C1CC(=O)c2c(O1)cccc2O	Sweet	training
243	Compound XCII	COc1cc(ccc1O)C1CC(=O)c2c(O1)cccc2O	Non-sweet	training
244	Compound XCIII	Oc1ccc(cc1)C1CC(=O)c2c(O1)cccc2O	Non-sweet	training
245	Compound XCV	COc1ccc(cc1O)CCC(=O)c1ccccc1O	Sweet	training
246	Compound XCVI	CCOc1ccc(cc1O)CCC(=O)c1ccccc1O	Sweet	test
247	Compound XCVII	CCCOc1ccc(cc1O)CCC(=O)c1ccccc1O	Non-sweet	training
248	Compound XCVIII	COc1ccc(cc1O)CCC(=O)c1c(O)cccc1O	Non-sweet	training
249	Compound CX	CCOc1ccc(cc1O)CCC(=O)c1c(O)cccc1O	Non-sweet	training
250	Compound C	CCCOc1ccc(cc1O)CCC(=O)c1c(O)cccc1O	Non-sweet	training
251	Compound CI	COc1cc(CCC(=O)c2c(O)cccc2O)ccc1O	Non-sweet	training
252	Compound CII	Oc1ccc(cc1)CCC(=O)c1c(O)cccc1O	Non-sweet	training
253	Nitrobenzene	O=N(=O)c1ccccc1	Sweet	test	(n)
254	m-Nitrobenzene	O=N(=O)c1cccc(c1)N(=O)=O	Non-sweet	test
255	Phenylthiourea	NC(=S)Nc1ccccc1	Non-sweet	test
256	Dimethyl urea	CN(C(=O)N)C	Sweet	training
257	Urea	NC(=O)N	Non-sweet	training
258	Resorcinol	Oc1cccc(c1)O	Sweet	training
259	Phloroglucinol	Oc1cc(O)cc(c1)O	Sweet	test
260	Glycol	OCCO	Sweet	training
261	1,4-Anhydro-ribitol	OCC1OCC(C1O)O	Sweet	training
262	1,4-Anhydro-mannitol	OCC(C1OCC(C1O)O)(O)C	Sweet	training
263	1,5-Anhydro-mannitol	OCC1OCC(C(C1O)O)O	Sweet	training
264	Viboquercitol	OC1CC(O)C(C(C1O)O)O	Sweet	training
265	Allo-inositol	OC1C(O)C(O)C(C(C1O)O)O	Sweet	training
266	Dihydroxyacetone	OCC(=O)CO	Sweet	training
267	Monohydroxyacetone	CC(=O)CO	Sweet	training
268	Methyl dihydroxyacetone	COCC(=O)CO	Sweet	training
269	Stachyose	OCC1OC(C(C1O)O)(CO)OC1OC(COC2OC(COC3OC(CO)C(C(C3O)O)O)C(C(C2O)O)O)C(C(C1O)O)O	Sweet	training
270	4-O-Methyl sucrose	COC1C(CO)OC(C(C1O)O)OC1(CO)OC(C(C1O)O)CO	Sweet	test
271	6-O-Methyl sucrose	COCC1OC(C(C1O)O)(CO)OC1OC(CO)C(C(C1O)O)O	Sweet	training
272	6,6'-di-O-Methyl sucrose	COCC1OC(C(C1O)O)(CO)OC1OC(COC)C(C(C1O)O)O	Sweet	training
273	4,6'-di-O-Methyl sucrose	COCC1OC(C(C1O)O)(CO)OC1OC(CO)C(C(C1O)O)OC	Sweet	test
274	4,6-di-O-Methyl sucrose	COCC1OC(OC2(CO)OC(C(C2O)O)CO)C(C(C1OC)O)O	Sweet	training
275	1',6'-di-O-Methyl sucrose	COCC1OC(C(C1O)O)(COC)OC1OC(CO)C(C(C1O)O)O	Sweet	training
276	Methyl 2-deoxy-α-D-gluco-pyranoside	COC1CC(O)C(C(O1)CO)O	Sweet	training
277	Methyl 3-deoxy-α-D-gluco-pyranoside	COC1OC(CO)C(CC1O)O	Sweet	training
278	Methyl 4-deoxy-α-D-gluco-pyranoside	COC1OC(CO)CC(C1O)O	Sweet	training
279	Methyl 6-deoxy-α-D-gluco-pyranoside	COC1OC(C)C(C(C1O)O)O	Sweet	training
280	Methyl-α-D-2,6-dideoxy-gluco-pyranoside	COC1CC(O)C(C(O1)C)O	Non-sweet	training
281	Methyl-α-D-3,6-dideoxy-gluco-pyranoside	COC1OC(C)C(CC1O)O	Non-sweet	training
282	Methyl-α-D-4,6-dideoxy-gluco-pyranoside	COC1OC(C)CC(C1O)O	Non-sweet	training
283	6-Chloro-6-deoxy-D-galactose	COC1OC(CCl)C(C(C1O)O)O	Non-sweet	test
284	6-Chloro-6-deoxy-D-fructofuranose	ClCC1OC(C(C1O)O)(O)CO	Sweet	training
285	1,6-dichloro-1,6-deoxy-D-fructofuranose	ClCC1OC(C(C1O)O)(O)CCl	Sweet	test
286	Methyl glucopyranoside	COC1OC(CO)C(C(C1O)O)O	Sweet	training
287	6'-Chloro-sucrose	ClCC1OC(C(C1O)O)(CO)OC1OC(CO)C(C(C1O)O)O	Sweet	test
288	1'-Chloro-sucrose	OCC1OC(C(C1O)O)(CCl)OC1OC(CO)C(C(C1O)O)O	Sweet	training
289	1',6'-Dichloro-sucrose	ClCC1OC(C(C1O)O)(CCl)OC1OC(CO)C(C(C1O)O)O	Sweet	training
290	1,6-Di-S-1,6-dithio-D-fructofuranose	CSCC1OC(C(C1O)O)(O)CSC	Sweet	training
291	Alanine	CC(C(=O)O)N	Sweet	test
292	Asparagine	NC(=O)CC(C(=O)O)N	Sweet	test
293	Glutamine	OC(=O)CCC(C(=O)N)N	Sweet	training
294	Glycine	NCC(=O)O	Sweet	training
295	Histidine	NC(C(=O)O)Cc1c[nH]cn1	Sweet	training
296	Methionine	CSCCC(C(=O)O)N	Sweet	training
297	Serine	OCC(C(=O)O)N	Sweet	training
298	Threonine	CC(C(C(=O)O)N)O	Sweet	training
299	L-Aspartyl-aminomalonic acid diester 1	COC(=O)C(C(=O)OC1CCCC1)NC(=O)C(CC(=O)O)N	Sweet	training
300	L-Aspartyl-aminomalonic acid diester 2	COC(=O)C(C(=O)OC1CCCCC1)NC(=O)C(CC(=O)O)N	Sweet	training
301	L-Aspartyl-aminomalonic acid diester 3	COC(=O)C(C(=O)OC1C2(C)CCC(C1(C)C)C2)NC(=O)C(CC(=O)O)N	Sweet	training
302	N-(L-aspartyl)-1,1-diaminoalkane 1	CC(NC(=O)C(C)(C)C)NC(=O)C(CC(=O)O)N	Sweet	training
303	N-(L-aspartyl)-1,1-diaminoalkane 2	CC(NC(=O)C(C1CC1)C1CC1)NC(=O)C(CC(=O)O)N	Sweet	training
304	N-(L-aspartyl)-1,1-diaminoalkane 3	CC(NC(=O)C1CCCC1)NC(=O)C(CC(=O)O)N	Sweet	test
305	N-(L-aspartyl)-1,1-diaminoalkane 4	CC(NC(=O)C1C(C)(C)CCC1(C)C)NC(=O)C(CC(=O)O)N	Sweet	test
306	N-(L-aspartyl)-1,1-diaminoalkane 5	CC(NC(=O)c1ccccc1)NC(=O)C(CC(=O)O)N	Sweet	training
307	N-(L-aspartyl)-1,1-diaminoalkane 6	CC(NC(=O)C1CCCCC1)NC(=O)C(CC(=O)O)N	Sweet	training
308	N-(L-aspartyl)-1,1-diaminoalkane 7	CC(NC(=O)C1C(C)CCCC1C)NC(=O)C(CC(=O)O)N	Sweet	training
309	N-(L-aspartyl)-1,1-diaminoalkane 8	CC(NC(=O)C1CC2CC1CC2)NC(=O)C(CC(=O)O)N	Sweet	training
310	N-(L-aspartyl)-1,1-diaminoalkane 9	CC(NC(=O)C12CC3CC(C2)CC(C1)C3)NC(=O)C(CC(=O)O)N	Sweet	test
311	Super aspartame	COC(=O)C(NC(=O)C(NC(=O)Nc1ccc(cc1)C#N)CC(=O)O)Cc1ccccc1	Sweet	training
312	Sucrononic acid	N#Cc1ccc(cc1)N=C(NC1CCCCCCCC1)NCC(=O)O	Sweet	training
313	Cyanoarylurea aspartame	COC(=O)C(Cc1ccccc1)CC(=O)CNC(=O)Nc1ccc(cc1)C#N	Sweet	test
314	Aspartic acid fenchyl ester	COC(=O)C(C(=O)OC1C2(C)CCC(C1(C)C)C2)NC(=O)C(C(=O)O)N	Sweet	training
315	Glycine analog of cyanosuosan	N#Cc1ccc(cc1)NC(=O)NCC(=O)O	Sweet	training
316	Glycine analog of suosan	O=C(Nc1ccc(cc1)N(=O)=O)NCC(=O)O	Sweet	training
317	(R)-3-amino-3-phenylpropionic acid analog of N-(4-cyanophenyl)-N' carboxyethyl urea	O=C(Nc1ccc(cc1)N(=O)=O)NC(c1ccccc1)CC(=O)O	Non-sweet	training
318	Nitroaniline (2-amino-4-nitrobenzene)	Nc1cccc(c1)N(=O)=O	Sweet	training
319	Methoxy-nitroaniline	COc1ccc(cc1N)N(=O)=O	Sweet	training
320	Ethoxy-nitroaniline	CCOc1ccc(cc1N)N(=O)=O	Sweet	training
321	Butoxy-nitroaniline	CCCCOc1ccc(cc1N)N(=O)=O	Sweet	training
322	Fluoro-nitroaniline	O=N(=O)c1ccc(c(c1)N)F	Sweet	training
323	Chloro-nitroaniline	O=N(=O)c1ccc(c(c1)N)Cl	Sweet	test
324	Bromo-nitroaniline	O=N(=O)c1ccc(c(c1)N)Br	Sweet	training
325	Iodo-nitroaniline	O=N(=O)c1ccc(c(c1)N)I	Sweet	training
326	Methyl-nitroaniline	O=N(=O)c1ccc(c(c1)N)C	Sweet	training
327	Allyl oxy-nitroaniline	C=COc1ccc(cc1N)N(=O)=O	Sweet	training
328	iso Propoxy-nitroaniline	CC(Oc1ccc(cc1N)N(=O)=O)C	Sweet	training
329	Hydroxy-nitroaniline	O=N(=O)c1ccc(c(c1)N)O	Sweet	training
330	Saccharine derivative 1	O=C1NS(=O)(=O)c2c1cccc2N(=O)=O	Non-sweet	training
331	Saccharine derivative 2	O=C1NS(=O)(=O)c2c1ccc(c2)N(=O)=O	Non-sweet	training
332	Saccharine derivative 3	O=C1NS(=O)(=O)c2c1cc(cc2)N(=O)=O	Non-sweet	test
333	Saccharine derivative 4	O=C1NS(=O)(=O)c2c1c(ccc2)N(=O)=O	Non-sweet	training
334	Saccharine derivative 5	O=C1NS(=O)(=O)c2c1cccc2N	Sweet	training
335	Saccharine derivative 7	O=C1c2ccccc2S(=O)(=O)N1C	Non-sweet	training
336	Saccharine derivative 8	CCN1C(=O)c2c(S1(=O)=O)cccc2	Non-sweet	test
337	Saccharine derivative 9	O=N(=O)c1ccc2c(c1)S(=O)(=O)N(C2=O)C	Non-sweet	training
338	Saccharine derivative 10	CCN1C(=O)c2c(S1(=O)=O)c(ccc2)N(=O)=O	Non-sweet	training
339	Saccharine derivative 11	CCN1C(=O)c2c(S1(=O)=O)cc(cc2)N(=O)=O	Non-sweet	training
340	Saccharine derivative 12	CCN1C(=O)c2c(S1(=O)=O)ccc(c2)N(=O)=O	Non-sweet	training
341	Saccharine derivative 13	Fc1ccc2c(c1)S(=O)(=O)NC2=O	Sweet	test
342	Saccharine derivative 14	Ic1ccc2c(c1)S(=O)(=O)NC2=O	Non-sweet	training
343	Saccharine derivative 15	Nc1ccc2c(c1)S(=O)(=O)NC2=O	Sweet	training
344	Saccharine derivative 16	Oc1ccc2c(c1)S(=O)(=O)NC2=O	Sweet	test
345	Saccharine derivative 17	COc1ccc2c(c1)S(=O)(=O)NC2=O	Non-sweet	training
346	Saccharine derivative 18	CCOc1ccc2c(c1)S(=O)(=O)NC2=O	Non-sweet	training
347	Saccharine derivative 20	Clc1ccc2c(c1)C(=O)NS2(=O)=O	Non-sweet	training
348	Saccharine derivative 21	Nc1ccc2c(c1)C(=O)NS2(=O)=O	Non-sweet	test
349	Saccharine derivative 22	COc1ccc2c(c1)C(=O)NS2(=O)=O	Non-sweet	training
350	Saccharine derivative 23	O=C1NS(=O)(=O)c2c1c(Cl)ccc2	Sweet	test
351	Saccharine derivative 25	O=C1NS(=O)(=O)c2c1c(N)ccc2	Sweet	training
352	Saccharine derivative 27	COc1cccc2c1S(=O)(=O)NC2=O	Non-sweet	training
353	Thiophenesaccharine	O=C1NS(=O)(=O)c2c1csc2	Sweet	test
354	DL-4-(2-Chloro-2-propyl)-1-carboxaldehyde	ON=CC1=CCC(CC1)C(Cl)(C)C	Non-sweet	training
355	Furfuraldehyde oxime	ON=Cc1ccco1	Sweet	training
356	syn-hydroxymethyl Furfuraldehyde oxime	ON=Cc1ccc(o1)CO	Non-sweet	test
357	5-Benzyl-2-Furfuraldehyde oxime	ON=Cc1ccc(o1)Cc1ccccc1	Sweet	training
358	1-Cycloheptene-1-carboxaldehyde oxime	ON=CC1=CCCCCC1	Non-sweet	training
359	anti-Cyclohexane carboxaldehyde	ON=CC1CCCCC1	Non-sweet	training
360	Dihydroquercetin 3-acetate	CC(=O)OC1C(Oc2c(C1=O)c(O)cc(c2)O)c1ccc(c(c1)O)O	Sweet	training
361	Hesperitin	COc1ccc(cc1O)C1CC(=O)c2c(O1)cc(cc2O)O	Sweet	training
362	Neoastilbin	Oc1cc(O)c2c(c1)OC(C(C2=O)OC1OC(C)C(C(C1O)O)O)c1ccc(c(c1)O)O	Sweet	training
363	ortho-Tolylurea	NC(=O)Nc1ccccc1C	Non-sweet	training
364	meta-Tolylurea	NC(=O)Nc1cccc(c1)C	Non-sweet	test
365	para-Tolylurea	NC(=O)Nc1ccc(cc1)C	Sweet	training
366	4-Propoxyphenyl urea	CCCOc1ccc(cc1)NC(=O)N	Sweet	training
367	Suosan derivative 1 (suosan)	O=C(Nc1ccc(cc1)N(=O)=O)NCCC(=O)O	Sweet	test
368	Suosan derivative 2	CCCNC(=O)Nc1ccc(cc1)N(=O)=O	Non-sweet	training
369	Suosan derivative 3	NC(=O)Nc1ccc(cc1)N(=O)=O	Non-sweet	training
370	Suosan derivative 4	COC(=O)CCNC(=O)Nc1ccc(cc1)N(=O)=O	Non-sweet	test
371	Suosan derivative 6	O=C(Nc1ccc(cc1)N(=O)=O)NCCCC(=O)O	Non-sweet	test
372	Suosan derivative 7	O=C(Nc1ccc(cc1)N(=O)=O)NCCC(=O)OS(=O)(=O)O	Non-sweet	test
373	Suosan derivative 8	O=C(Nc1ccc(cc1)N(=O)=O)NC=CC(=O)O	Non-sweet	training
374	Suosan derivative 9	OC(=O)CCOC(=O)Nc1ccc(cc1)N(=O)=O	Non-sweet	training
375	Suosan derivative 10	OC(=O)CCCNC(=O)c1ccc(cc1)N(=O)=O	Non-sweet	training
376	Suosan derivative 11	OC(=O)CCNC(=S)Nc1ccc(cc1)N(=O)=O	Sweet	training
377	Suosan derivative 12	O=C(Cc1ccc(cc1)N(=O)=O)NCCC(=O)O	Non-sweet	training
378	Suosan derivative 13	OC(=O)CCNC(=O)Oc1ccc(cc1)N(=O)=O	Sweet	test
379	Suosan derivative 14	O=C(NNc1ccc(cc1)N(=O)=O)CCC(=O)O	Non-sweet	test
380	Suosan derivative 15	OC(=O)CCNNC(=O)c1ccc(cc1)N(=O)=O	Non-sweet	training
381	Suosan derivative 16	N#Cc1ccc(cc1)NC(=O)NCCC(=O)O	Sweet	training
382	Suosan derivative 17	O=C(Nc1ccccc1)NCCC(=O)O	Non-sweet	training
383	Suosan derivative 18	OC(=O)CCNC(=O)N	Non-sweet	training
384	Pyrrolidine	C1CCCN1	Non-sweet	test
385	Pyrrole	c1ccc[nH]1	Non-sweet	training
386	Imidazole	c1ncc[nH]1	Non-sweet	training
387	Pyrazole	c1ccn[nH]1	Non-sweet	training
388	Piperidine	C1CCCNC1	Non-sweet	training
389	Piperazine	N1CCNCC1	Non-sweet	training
390	Purine	c1ccc2c(c1)[nH]cn2	Non-sweet	test
391	Pyridazine	c1ccnnc1	Non-sweet	training
392	Pyrazine	n1ccncc1	Non-sweet	training
393	Pyridine	c1cccnc1	Non-sweet	test
394	Pyrimidine	c1ccncn1	Non-sweet	training
395	Strichnine	O=C1CC2OCC=C3C4C2C2N1c1ccccc1C12CCN(C1C4)C3	Non-sweet	training
396	Brucine	COc1cc2c(cc1OC)N1C3C42CCN2C4CC4C3C(CC1=O)OCC=C4C2	Non-sweet	training
397	Piperine	O=C(N1CCCCC1)C=CC=CC1CCC2C(C1)OCO2	Non-sweet	training
398	Solanine	OCC1OC(OC2CCC3(C(=CCC4C3CCC3(C4CC4C3C(C)C3N4CCC(C3)C)C)C2)C)C(C(C1O)OC1OC(CO)C(C(C1O)O)O)OC1OC(C)C(C(C1O)O)O	Non-sweet	test
399	Diterpene derivative 1	O=CC1C(C)(C)CCC2C1(COC(=O)C)C1C(O)CC3CC1(C(=O)O2)C(=O)C3=C	Non-sweet	test
400	Diterpene derivative 2	O=CC1C(C)(C)CCC2C1(COC(=O)C)C1C(O)CC3CC1(C(=O)O2)C(=O)C3C	Non-sweet	training
401	Diterpene derivative 3	CC(=O)OCC12C(CCC(C2C(=O)O)(C)C)OC(=O)C23C1C(O)CC(C2)C(C3=O)C	Non-sweet	training
402	Diterpene derivative 4	COC(=O)C1C(C)(C)CCC2C1(COC(=O)C)C1C(O)CC3CC1(C(=O)O2)C(=O)C3C	Non-sweet	training
403	Denatonium chloride	CC[N](Cc1ccc(cc1)Cl)(CC(=O)Nc1c(C)cccc1C)CC	Non-sweet	training
404	Denatonium chloride derivative 1	ClC[N](CC(=O)Nc1c(C)cccc1C)(C)C	Non-sweet	training
405	Denatonium chloride derivative 2	BrCC[N](CC(=O)Nc1c(C)cccc1C)(C)C	Non-sweet	test
406	Denatonium chloride derivative 3	ICCCC[N](CC(=O)Nc1c(C)cccc1C)(C)C	Non-sweet	training
407	Denatonium chloride derivative 4	ClCCCCC[N](CC(=O)Nc1c(C)cccc1C)(C)C	Non-sweet	training
408	Denatonium chloride derivative 5	ClCCCCCC[N](CC(=O)Nc1c(C)cccc1C)(C)C	Non-sweet	training
409	Denatonium chloride derivative 6	ClCCCCCCCC[N](CC(=O)Nc1c(C)cccc1C)(C)C	Non-sweet	training
410	Denatonium chloride derivative 7	ClCCCCCCCCCC[N](CC(=O)Nc1c(C)cccc1C)(C)C	Non-sweet	training
411	Denatonium chloride derivative 8	O=C(C[N](Cc1ccc(cc1)Cl)(C)C)Nc1c(C)cccc1C	Non-sweet	training
412	Denatonium chloride derivative 9	O=C(C[N](CCc1ccc(cc1)Cl)(C)C)Nc1c(C)cccc1C	Non-sweet	training
413	Denatonium chloride derivative 10	O=C(C[N](CCCc1ccc(cc1)Cl)(C)C)Nc1c(C)cccc1C	Non-sweet	training
414	Denatonium chloride derivative 11	CC[N](Cc1ccc(cc1)Cl)(CC(=O)Nc1c(C)cccc1C)C	Non-sweet	training
415	Denatonium chloride derivative 12	CCCC[N](Cc1ccc(cc1)Cl)(CC(=O)Nc1c(C)cccc1C)C	Non-sweet	test
416	Denatonium chloride derivative 13	Clc1ccc(cc1)C[N](Cc1ccccc1)(CC(=O)Nc1c(C)cccc1C)C	Non-sweet	test
417	Methyl-β-D-Fructopyranose	COC1(CO)OCC(C(C1O)O)O	Sweet	training
418	5-deoxy-D-threo-Hexulose	OCC1(O)OCCC(C1O)O	Sweet	training
419	Oxathiazinon dioxide derivative 1	O=C1C=C(C)OS(=O)(=O)N1	Sweet	training
420	Oxathiazinon dioxide derivative 2	CCC1=CC(=O)NS(=O)(=O)O1	Sweet	test
421	Oxathiazinon dioxide derivative 3	CC1=C(C)OS(=O)(=O)NC1=O	Sweet	training
422	Oxathiazinon dioxide derivative 4	CCC1=C(C)OS(=O)(=O)NC1=O	Sweet	test
423	Oxathiazinon dioxide derivative 5	CCC1=C(C)C(=O)NS(=O)(=O)O1	Sweet	training
424	Oxathiazinon dioxide derivative 6	O=C1NS(=O)(=O)OC=C1C	Sweet	training
425	3-amino-4-chlorobenzoic acid	OC(=O)c1ccc(c(c1)N)Cl	Non-sweet	training
426	2-aminobenzoic acid	OC(=O)c1ccccc1N	Sweet	training
427	2-nitroaniline	O=N(=O)c1ccccc1N	Non-sweet	training
428	N-Carbamoyl derivative 1	OC(=O)CCNC(=O)Nc1ccc(cc1)C(=O)O	Non-sweet	training
429	N-Carbamoyl derivative 2	N#CCCNC(=O)Nc1ccc(cc1)N(=O)=O	Non-sweet	training
430	Germacrolide	CC1CCCC2(C1C1OC(=O)C(C1CC2)C)C	Non-sweet	training
431	3-anilino-2-styryl-3H-naphthol[l, 2-d]imidazole-5-sulfonate (SSN)	CC(=C(c1nc2c(n1Nc1ccccc1)cc(c1c2cccc1)S(=O)(=O)O)C)c1ccccc1	Sweet	test
432	3-anilino-2-phenyl-3H-naphtho-[I, 2-d]imidazol-5-sulfonate (TSN)	OS(=O)(=O)c1cc2n(Nc3ccccc3)c(nc2c2c1cccc2)c1ccccc1	Non-sweet	training
433	Perillartine	ON=CC1=CCC(CC1)C(=C)C	Sweet	training	(o)
434	1',4',6'-3Cl-sucrose	ClCC1OC(C(C1Cl)O)(CCl)OC1OC(CO)C(C(C1O)O)O	Sweet	training	(p)
435	1',4'-2Cl-sucrose	OCC1OC(C(C1Cl)O)(CCl)OC1OC(CO)C(C(C1O)O)O	Sweet	test
436	4'-Br-4,1',6'-3Cl-sucrose	ClCC1OC(C(C1Br)O)(CCl)OC1OC(CO)C(C(C1O)O)Cl	Sweet	training
437	4'-F-4,1',6'-3Cl-sucrose	ClCC1OC(C(C1F)O)(CCl)OC1OC(CO)C(C(C1O)O)Cl	Sweet	training
438	4,1',4',6'-4Br-sucrose	BrCC1OC(C(C1Br)O)(CBr)OC1OC(CO)C(C(C1O)O)Br	Sweet	training
439	4,1',4',6'-4Cl-sucrose	ClCC1OC(C(C1Cl)O)(CCl)OC1OC(CO)C(C(C1O)O)Cl	Sweet	training
440	4,1',4'-3Cl-sucrose	OCC1OC(C(C1Cl)O)(CCl)OC1OC(CO)C(C(C1O)O)Cl	Sweet	training
441	4,1',6'-3Br-sucrose	BrCC1OC(C(C1O)O)(CBr)OC1OC(CO)C(C(C1O)O)Br	Sweet	training
442	4,1',6'-3F-sucrose	FCC1OC(C(C1O)O)(CF)OC1OC(CO)C(C(C1O)O)F	Sweet	training
443	4,1',6'-3I-sucrose	ICC1OC(C(C1O)O)(CI)OC1OC(CO)C(C(C1O)O)I	Sweet	training
444	4,1'-2Cl-sucrose	OCC1OC(C(C1O)O)(CCl)OC1OC(CO)C(C(C1O)O)Cl	Sweet	training
445	4,4',6'-3Cl-sucrose	ClCC1OC(C(C1Cl)O)(CO)OC1OC(CO)C(C(C1O)O)Cl	Sweet	test
446	4,6,1',6'-4Cl-sucrose	ClCC1OC(C(C1O)O)(CCl)OC1OC(CCl)C(C(C1O)O)Cl	Sweet	test
447	4-Cl-sucrose	OCC1OC(C(C1O)O)(CO)OC1OC(CO)C(C(C1O)O)Cl	Sweet	training
448	4-F-1',4',6'-3Br-sucrose	BrCC1OC(C(C1Br)O)(CBr)OC1OC(CO)C(C(C1O)O)F	Sweet	training
449	4-F-1',4',6'-3Cl-sucrose	ClCC1OC(C(C1Cl)O)(CCl)OC1OC(CO)C(C(C1O)O)F	Sweet	test
450	4-O-n-propyl glycosides DHC	CCCOc1ccc(cc1O)CCC(=O)c1c(O)cc(cc1O)OC1OC(CO)C(C(C1OC1OC(C)C(C(C1O)O)O)O)O	Sweet	training
451	4β,10α-dimethyl-1,2,3,4,5,10-hexahydrofluorene-4α,6α-dicarboxylic acid	OC(=O)C1(C)CCCC2(C1C(O)(C(=O)O)c1c2cccc1)C	Sweet	training
452	6,1',6'-3Cl-sucrose	ClCC1OC(C(C1O)O)(CCl)OC1OC(CCl)C(C(C1O)O)O	Sweet	training
453	6-chloro-tryptophan	OC(=O)C(Cc1c[nH]c2c1ccc(c2)Cl)N	Sweet	test
454	Liquiritin	OCC1OC(Oc2ccc(cc2)C2CC(=O)c3c(O2)cc(cc3)O)C(C(C1O)O)O	Sweet	test
455	N-Acetyl-D-glucosamine	O=CC(C(C(C(CO)O)O)O)NC(=O)C	Sweet	training
456	Periandrin I	O=CC12CCC(C(C1CCC1(C2CCC2C1(C)CCC1(C2=CC(C)(CC1)C(=O)O)C)C)(C)C)OC1OC(C(=O)O)C(C(C1OC1OC(C(=O)O)C(C(C1O)O)O)O)O	Sweet	training
457	Periandrin II	O=CC12CCC(C(C1CCC1(C2CC=C2C1(C)CCC1(C2CC(C)(CC1)C(=O)O)C)C)(C)C)OC1OC(C(=O)O)C(C(C1OC1OC(C(=O)O)C(C(C1O)O)O)O)O	Sweet	training
458	Periandrin III	OCC12CCC(C(C1CCC1(C2CCC2C1(C)CCC1(C2=CC(C)(CC1)C(=O)O)C)C)(C)C)OC1OC(C(=O)O)C(C(C1OC1OC(C(=O)O)C(C(C1O)O)O)O)O	Sweet	training
459	Periandrin IV	OCC12CCC(C(C1CCC1(C2CC=C2C1(C)CCC1(C2CC(C)(CC1)C(=O)O)C)C)(C)C)OC1OC(C(=O)O)C(C(C1OC1OC(C(=O)O)C(C(C1O)O)O)O)O	Sweet	training
460	Abrusoside B	COC(=O)C1OC(OC2CCC34C(C2(C)C(=O)O)CCC2C4(C3)CCC3(C2(C)CCC3C(C2CC=C(C(=O)O2)C)C)C)C(C(C1O)O)OC1OC(CO)C(C(C1O)O)O	Sweet	training
461	Abrusoside C	OCC1OC(OC2CCC34C(C2(C)C(=O)O)CCC2C4(C3)CCC3(C2(C)CCC3C(C2CC=C(C(=O)O2)C)C)C)C(C(C1O)O)OC1OC(CO)C(C(C1O)O)O	Sweet	training
462	Abrusoside D	OCC1OC(OC2C(OC(C(C2O)O)C(=O)O)OC2CCC34C(C2(C)C(=O)O)CCC2C4(C3)CCC3(C2(C)CCC3C(C2CC=C(C(=O)O2)C)C)C)C(C(C1O)O)O	Sweet	test
463	Acesulfame potassium_CH3CH2CH2_CH3	CCCC1=C(C)OS(=O)(=O)NC1=O	Sweet	test
464	Acesulfame potassium_CH3CH2_H	CCC1=COS(=O)(=O)NC1=O	Sweet	training
465	Acesulfame potassium_H_H	O=C1C=COS(=O)(=O)N1	Sweet	training
466	Albiziasaponin B	OCC1OC(OC2C(OC(C(C2O)O)COC2OCC(C(C2O)O)O)OC2CCC3(C(C2(C)C)CCC2(C3CC=C3C2(C)CC(C24C3CC(C)(C)C(C2)OC4=O)O)C)C)C(C(C1O)O)O	Sweet	training
467	Ammonium glycyrrhizinate	CC1(C2CCC3(C(C2(CCC1OC4C(C(C(C(O4)C(=O)O)O)O)OC5C(C(C(C(O5)C(=O)O)O)O)O)C)C(=O)C=C6C3(CCC7(C6CC(CC7)(C)C(=O)O)C)C)C)C.N	Sweet	training
468	Asp 1	NC(C(=O)NCCc1ccc(cc1)F)CC(=O)O	Sweet	training
469	Asp 2	NC(C(=O)NCCC1CCCCC1)CC(=O)O	Sweet	training
470	Asp 3	CC(Cc1ccccc1)NC(=O)C(CC(=O)O)N	Sweet	test
471	Asp 4	CC(Cc1ccc(cc1)C)NC(=O)C(CC(=O)O)N	Sweet	training
472	Asp 5	CC(NC(=O)C(CC(=O)O)N)COc1ccccc1	Sweet	training
473	Asp 6	CC(Cc1ccc(cc1)F)NC(=O)C(CC(=O)O)N	Sweet	training
474	Asp 7	CC(Cc1ccco1)NC(=O)C(CC(=O)O)N	Sweet	training
475	Asp 8	CC(NC(=O)C(CC(=O)O)N)CC1CCCCC1	Sweet	training
476	Asp 9	CCCCC(NC(=O)C(CC(=O)O)N)C	Sweet	training
477	Asp 10	CCCCCC(NC(=O)C(CC(=O)O)N)C	Sweet	test
478	Asp 11	CC(CCC(NC(=O)C(CC(=O)O)N)C)C	Sweet	training
479	Asp 14	CC(NC(=O)C(CC(=O)O)N)CCOCC	Sweet	training
480	Asp 15	CCCCCCC(NC(=O)C(CC(=O)O)N)C	Sweet	training
481	Asp 16	CCC(Cc1ccccc1)NC(=O)C(CC(=O)O)N	Sweet	training
482	Asp 17	NC(C(=O)NC(Cc1ccccc1)(C)C)CC(=O)O	Sweet	training
483	Asp 18	CCCCCC(C(NC(=O)C(CC(=O)O)N)C)C	Sweet	test
484	Asp 20	COC(=O)C(NC(=O)C(CC(=O)O)N)CC1CCCCC1	Sweet	training
485	Asp 21	CCCCC(C(=O)OC)NC(=O)C(CC(=O)O)N	Sweet	training
486	Asp 22	COC(=O)C(NC(=O)C(CC(=O)O)N)CCC(C)C	Sweet	training
487	Asp 23	CCCCCC(C(=O)OC)NC(=O)C(CC(=O)O)N	Sweet	training
488	Asp 24	CCCCCCC(C(=O)OC)NC(=O)C(CC(=O)O)N	Sweet	training
489	Asp 52	COC(=O)C(NC(=O)C(CC(=O)O)N)CCCCNOC(=O)C	Sweet	training
490	Asp 53	COC(=O)C(NC(=O)C(CC(=O)O)N)CCCNOC(=O)C	Sweet	test
491	Asp 55	COC(=O)C(NC(=O)C(CC(=O)O)N)CC(C(=O)OC)C	Sweet	training
492	Asp 56	CCCC(C(C(=O)OC)NC(=O)C(CC(=O)O)N)O	Sweet	training
493	Asp 58	COC(=O)CCCNC(=O)C(CC(=O)O)N	Sweet	training
494	Asp 60	COC(=O)C(NC(=O)C(CC(=O)O)N)CSCC	Sweet	training
495	Asp 61	CCCSCC(C(=O)OC)NC(=O)C(CC(=O)O)N	Sweet	training
496	Asp 62	COC(=O)C(NC(=O)C(CC(=O)O)N)CSC(C)C	Sweet	test
497	Asp 63	COC(=O)C(NC(=O)C(CC(=O)O)N)CSC(C)(C)C	Sweet	training
498	Asp 64	COC(=O)C(NC(=O)C(CC(=O)O)N)COC(C)(C)C	Sweet	training
499	Asp 65	COC(=O)C(Cc1ccc(cc1)O)NC(=O)C(CC(=O)O)N	Sweet	training
500	Asp 66	COC(=O)CCC(C(=O)OC)NC(=O)C(CC(=O)O)N	Sweet	test
501	Asp 67	CC(=O)OCCNC(=O)C(CC(=O)O)N	Sweet	training
502	Asp 68	CCC(=O)OCCNC(=O)C(CC(=O)O)N	Sweet	training
503	Asp 69	CCCC(=O)OCCNC(=O)C(CC(=O)O)N	Sweet	training
504	Asp 70	NC(C(=O)NCCOC(=O)C(C)C)CC(=O)O	Sweet	training
505	Asp 71	NC(C(=O)NCCOC(=O)C1CC1)CC(=O)O	Sweet	training
506	Asp 72	NC(C(=O)NCCOC(=O)C1CCC1)CC(=O)O	Sweet	training
507	Asp 73	CC(CC(=O)OCCNC(=O)C(CC(=O)O)N)C	Sweet	training
508	Asp 74	CC(NC(=O)C(CC(=O)O)N)COC(=O)C	Sweet	training
509	Asp 75	CC(NC(=O)C(CC(=O)O)N)COC(=O)CC	Sweet	training
510	Asp 76	CC(NC(=O)C(CC(=O)O)N)COC(=O)C=C	Sweet	test
511	Asp 77	CCCC(=O)OCC(NC(=O)C(CC(=O)O)N)C	Sweet	test
512	Asp 78	CC(NC(=O)C(CC(=O)O)N)COC(=O)C(C)C	Sweet	training
513	Asp 79	CC(NC(=O)C(CC(=O)O)N)COC(=O)C(=C)C	Sweet	training
514	Asp 80	CC(NC(=O)C(CC(=O)O)N)COC(=O)C1CC1	Sweet	training
515	Asp 81	CCCCC(=O)OCC(NC(=O)C(CC(=O)O)N)C	Sweet	test
516	Asp 82	CC(NC(=O)C(CC(=O)O)N)COC(=O)C(CC)C	Sweet	training
517	Asp 83	CC(CC(=O)OCC(NC(=O)C(CC(=O)O)N)C)C	Sweet	test
518	Asp 84	CC(NC(=O)C(CC(=O)O)N)COC(=O)C(C)(C)C	Sweet	training
519	Asp 85	CC(NC(=O)C(CC(=O)O)N)COC(=O)C1CC1C	Sweet	test
520	Asp 86	CC(NC(=O)C(CC(=O)O)N)COC(=O)C1CCC1	Sweet	training
521	Asp 87	CCC(C(=O)OCC(NC(=O)C(CC(=O)O)N)C)CC	Sweet	training
522	Asp 88	CC(NC(=O)C(CC(=O)O)N)COC(=O)C1CCC1C	Sweet	test
523	Asp 89	CC(NC(=O)C(CC(=O)O)N)COC(=O)C1CCCC1	Sweet	training
524	Asp 90	OCC(NC(=O)C(CC(=O)O)N)COC(=O)C	Sweet	test
525	Asp 91	OCC(NC(=O)C(CC(=O)O)N)COC(=O)CC	Sweet	training
526	Asp 92	OCC(NC(=O)C(CC(=O)O)N)COC(=O)C1CC1	Sweet	training
527	Asp 93	OCC(NC(=O)C(CC(=O)O)N)COC(=O)C(C)C	Sweet	training
528	Asp 94	CCCC(=O)OCC(NC(=O)C(CC(=O)O)N)CO	Sweet	training
529	Asp 95	OCC(NC(=O)C(CC(=O)O)N)COC(=O)C1CCC1	Sweet	training
530	Asp 96	OCC(NC(=O)C(CC(=O)O)N)COC(=O)CC(C)C	Sweet	training
531	Asp 97	OCC(NC(=O)C(CC(=O)O)N)COC(=O)C(CC)C	Sweet	training
532	Asp 98	OCC(NC(=O)C(CC(=O)O)N)COC(=O)C1CCCC1	Sweet	training
533	Asp 99	CCC(NC(=O)C(CC(=O)O)N)COC(=O)C	Sweet	training
534	Asp 100	CCC(NC(=O)C(CC(=O)O)N)COC(=O)CC	Sweet	training
535	Asp 101	CCC(NC(=O)C(CC(=O)O)N)COC(=O)C(C)C	Sweet	training
536	Asp 102	CCC(NC(=O)C(CC(=O)O)N)COC(=O)C1CC1	Sweet	training
537	Asp 103	CCC(NC(=O)C(CC(=O)O)N)COC(=O)C1CCC1	Sweet	training
538	Asp 104	CC(=O)OCC(C(O)C)NC(=O)C(CC(=O)O)N	Sweet	training
539	Asp 105	CC(C(NC(=O)C(CC(=O)O)N)COC(=O)CC)O	Sweet	test
540	Asp 106	CC(=O)OCC(C(C)C)NC(=O)C(CC(=O)O)N	Sweet	training
541	Asp 107	CCC(=O)OCC(C(C)C)NC(=O)C(CC(=O)O)N	Sweet	test
542	Asp 108	CC(C(NC(=O)C(CC(=O)O)N)COC(=O)C(C)C)C	Sweet	test
543	Asp 109	CC(C(NC(=O)C(CC(=O)O)N)COC(=O)C1CC1)C	Sweet	test
544	Asp 110	CC(C(NC(=O)C(CC(=O)O)N)COC(=O)C1CCC1)C	Sweet	test
545	Asp 112	CCCC(NC(=O)C(CC(=O)O)N)COC(=O)C	Sweet	test
546	Asp 122	COC(=O)C(NC(=O)C(CC(=O)O)N)COC(=O)C	Sweet	training
547	Asp 123	CCC(=O)OCC(C(=O)OC)NC(=O)C(CC(=O)O)N	Sweet	training
548	Asp 124	CCCC(=O)OCC(C(=O)OC)NC(=O)C(CC(=O)O)N	Sweet	test
549	Asp 125	COC(=O)C(NC(=O)C(CC(=O)O)N)COC(=O)C(C)C	Sweet	training
550	Asp 126	COC(=O)C(NC(=O)C(CC(=O)O)N)COC(=O)C(C)(C)C	Sweet	training
551	Asp 128	CC(NC(=O)C(CC(=O)O)N)CC(=O)OCC	Sweet	training
552	Asp 129	CC(CC(=O)OC(C)C)NC(=O)C(CC(=O)O)N	Sweet	test
553	Asp 130	CCC(OC(=O)CC(NC(=O)C(CC(=O)O)N)C)C	Sweet	training
554	Asp 131	CC(CC(=O)OC(C)(C)C)NC(=O)C(CC(=O)O)N	Sweet	test
555	Asp 132	CC(NC(=O)C(CC(=O)O)N)CC(=O)OC1CCCCC1	Sweet	training
556	Asp 134	CCC(OC(=O)CCNC(=O)C(CC(=O)O)N)C	Sweet	training
557	Asp 135	NC(C(=O)NCCC(=O)OC(C)(C)C)CC(=O)O	Sweet	training
558	Asp 136	CCC(OC(=O)CCNC(=O)C(CC(=O)O)N)CC	Sweet	training
559	Asp 137	CCCC(OC(=O)CCNC(=O)C(CC(=O)O)N)C	Sweet	training
560	Asp 138	O=C(OC1CCCC1)CCNC(=O)C(CC(=O)O)N	Sweet	test
561	Asp 139	OC(=O)CC(C(=O)NCCC(=O)OC1CCCCC1)N	Sweet	test
562	Asp 140	CC(C(=O)OC(C)C)CNC(=O)C(CC(=O)O)N	Sweet	training
563	Asp 141	CC(C(=O)OC(C)(C)C)CNC(=O)C(CC(=O)O)N	Sweet	test
564	Asp 142	OC(=O)CC(C(=O)NCC(C(=O)OC1CCCC1)C)N	Sweet	training
565	Asp 143	CC(C(=O)OC1CCCCC1)CNC(=O)C(CC(=O)O)N	Sweet	training
566	Asp 153	CC(NC(=O)C(CC(=O)O)N)CC(=O)OC	Sweet	training
567	Asp 154	COC(=O)CCNC(=O)C(CC(=O)O)N	Sweet	training
568	Asp 155	NC(C(=O)NCCC(=O)OC(C)C)CC(=O)O	Sweet	training
569	Asp 156	CCOC(=O)CC(C(=O)OC)NC(=O)C(CC(=O)O)N	Sweet	training
570	Asp 157	COC(=O)C(NC(=O)C(CC(=O)O)N)CC(=O)OC(C)(C)C	Sweet	test
571	Asp 159	CCC(C(=O)OC)NC(=O)C(CC(=O)O)N	Sweet	test
572	Asp 160	OCC(C(=O)OC)NC(=O)C(CC(=O)O)N	Sweet	training
573	Asp 161	CCOC(=O)C(NC(=O)C(CC(=O)O)N)CO	Sweet	training
574	Asp 163	OCC(C(=O)OC(C)C)NC(=O)C(CC(=O)O)N	Sweet	test
575	Asp 164	CCCCOC(=O)C(NC(=O)C(CC(=O)O)N)CO	Sweet	test
576	Asp 165	OCC(C(=O)OCC(C)C)NC(=O)C(CC(=O)O)N	Sweet	training
577	Asp 166	OCC(C(=O)OC1CCCCC1)NC(=O)C(CC(=O)O)N	Sweet	test
578	Asp 167	COC(=O)C(C(O)C)NC(=O)C(CC(=O)O)N	Sweet	training
579	Asp 168	CCOC(=O)C(C(O)C)NC(=O)C(CC(=O)O)N	Sweet	training
580	Asp 169	CCCOC(=O)C(C(O)C)NC(=O)C(CC(=O)O)N	Sweet	training
581	Asp 170	OC(=O)CC(C(=O)NC(C(=O)OC(C)C)C(O)C)N	Sweet	test
582	Asp 171	CCCCOC(=O)C(C(O)C)NC(=O)C(CC(=O)O)N	Sweet	training
583	Asp 172	CC(COC(=O)C(C(O)C)NC(=O)C(CC(=O)O)N)C	Sweet	training
584	Asp 173	CC(C(C(=O)OC1CCCCC1)NC(=O)C(CC(=O)O)N)O	Sweet	training
585	Asp 181	CCCOC(=O)C(NC(=O)C(CC(=O)O)N)CC	Sweet	test
586	Asp 182	COC(=O)CNC(=O)C(CC(=O)O)N	Sweet	training
587	Asp 183	CCCOC(=O)CNC(=O)C(CC(=O)O)N	Sweet	training
588	Asp 184	NC(C(=O)NCC(=O)OC1CCCCC1)CC(=O)O	Sweet	training
589	Asp 185	CCCOC(=O)C(NC(=O)C(CC(=O)O)N)CCC	Sweet	training
590	Asp 186	COC(=O)C(NC(=O)C(CC(=O)O)N)C	Sweet	training
591	Asp 187	CC(C(=O)OCC)NC(=O)C(CC(=O)O)N	Sweet	training
592	Asp 188	CCCOC(=O)C(NC(=O)C(CC(=O)O)N)C	Sweet	training
593	Asp 189	CC(C(=O)OC(C)C)NC(=O)C(CC(=O)O)N	Sweet	test
594	Asp 190	CCCCOC(=O)C(NC(=O)C(CC(=O)O)N)C	Sweet	training
595	Asp 191	CCCCCOC(=O)C(NC(=O)C(CC(=O)O)N)C	Sweet	training
596	Asp 192	CCC(C(=O)OC(C)C)NC(=O)C(CC(=O)O)N	Sweet	training
597	Asp 193	OC(=O)CC(C(=O)NC(C(=O)OC(C)C)C(C)C)N	Sweet	training
598	Asp 194	CCCC(C(=O)OC(C)C)NC(=O)C(CC(=O)O)N	Sweet	training
599	Asp 197	COC(=O)C(C(=O)OC(C)(C)C)NC(=O)C(CC(=O)O)N	Sweet	training
600	Asp 198	CCC(OC(=O)C(C(=O)OC)NC(=O)C(CC(=O)O)N)CC	Sweet	training
601	Asp 204	COC(=O)C(C(=O)OC1CCCC(C1)C)NC(=O)C(CC(=O)O)N	Sweet	training
602	Asp 207	COC(=O)C(C(=O)OC1CC(C)CC(C1)(C)C)NC(=O)C(CC(=O)O)N	Sweet	training
603	Asp 208	COC(=O)C(C(=O)OC(=O)OC1CC2C(C1(C)CC2)(C)C)NC(=O)C(CC(=O)O)N	Sweet	test
604	Asp 211	CCOC(=O)C(C(=O)OC(C)(C)C)NC(=O)C(CC(=O)O)N	Sweet	training
605	Asp 212	CCOC(=O)C(C(=O)OC1CCCC1)NC(=O)C(CC(=O)O)N	Sweet	training
606	Asp 213	CCOC(=O)C(C(=O)OC1CCCCC1)NC(=O)C(CC(=O)O)N	Sweet	training
607	Asp 214	CCOC(=O)C(C(=O)OC1CCCCC1C)NC(=O)C(CC(=O)O)N	Sweet	training
608	Asp 215	CCOC(=O)C(C(=O)OC(=O)OC1CC2C(C1(C)CC2)(C)C)NC(=O)C(CC(=O)O)N	Sweet	training
609	Aspartame-acesulfame salt	CC1=CC(=O)NS(=O)(=O)O1.COC(=O)C(CC1=CC=CC=C1)NC(=O)C(CC(=O)O)N	Sweet	test
610	Baiyunoside	OCC1OC(OC2CCC3(C(C2(C)C)CCC(=C3CCc2cocc2)C)C)C(C(C1O)O)OC1OCC(C(C1O)O)O	Sweet	training
611	3-(3-carbamoyl-2,4,6-tribromophehyl)-propionic acid	OC(=O)CCc1c(Br)cc(c(c1Br)C(=O)N)Br	Sweet	training
612	Bernardame	N#Cc1ccc(cc1)N=C(NCc1cccc(c1)C)NCC(=O)O	Sweet	training
613	Calcium cyclamate	C1CCC(CC1)NS(=O)(=O)[O-].C1CCC(CC1)NS(=O)(=O)[O-].[Ca+2]	Sweet	test
614	Calcium saccharin	C1=CC=C2C(=C1)C(=NS2(=O)=O)[O-].C1=CC=C2C(=C1)C(=NS2(=O)=O)[O-].[Ca+2]	Sweet	test
615	cyclamate	OS(=O)(=O)NC1CCCCC1	Sweet	training
616	Cyclocarioside A	CC(=O)OCC1OC(C(C1O)O)OC1CCC2(C(C1(C)C)CCC1(C2CC(OC2OC(C)C(C(C2O)O)O)C2C1(C)CCC2C1(C)CCC(O1)C(O)(C)C)C)C	Sweet	training
617	Disodium glycyrrhizinate	CC1(C2CCC3(C(C2(CCC1OC4C(C(C(C(O4)C(=O)[O-])O)O)OC5C(C(C(C(O5)C(=O)[O-])O)O)O)C)C(=O)C=C6C3(CCC7(C6CC(CC7)(C)C(=O)[O-])C)C)C)C.[Na+].[Na+]	Sweet	training
618	Gaudichaudioside A	OCC=C(CCC1=C(C=O)CC(C2C1(C)CCCC2(C)CO)OC1OCC(C(C1O)O)O)C	Sweet	training
619	Hesperinin glucoside DHC	OCC1OC(Oc2cc(O)c(c(c2)O)C(=O)CCc2ccc(c(c2)O)OC)C(C(C1O)O)O	Sweet	training
620	Homoeohesperidin DHC	CCOc1ccc(cc1O)CCC(=O)c1c(O)cc(cc1O)OC1OC(CO)C(C(C1OC1OC(C)C(C(C1O)O)O)O)O	Sweet	test
621	Isovanillic 18	COc1ccc(cc1O)C(Oc1ccccc1)O	Sweet	training
622	Isovanillic 24	Oc1cc2OC3(C(c2cc1O)c1ccc(c(c1OC3)O)O)O	Sweet	test
623	isovanillic 25	COc1ccc2c(c1)OC1(C2c2ccccc2OC1)O	Sweet	training
624	Leucrose	OCC(C(C(C(=O)CO)O)O)OC1OC(CO)C(C(C1O)O)O	Sweet	training
625	Lugduname	N#Cc1ccc(cc1)NC(=NCc1cccc2c1OCO2)NCC(=O)O	Sweet	training
626	Mogroside II	OCC1OC(OC(C(O)(C)C)CCC(C2CCC3(C2(C)CC(O)C2(C3CC=C3C2CCC(C3(C)C)OC2OC(CO)C(C(C2O)O)O)C)C)C)C(C(C1O)O)O	Sweet	training
627	Mogroside IV	OCC1OC(OC(C(O)(C)C)CCC(C2CCC3(C2(C)CC(O)C2(C3CC=C3C2CCC(C3(C)C)OC2OC(COC3OC(CO)C(C(C3O)O)O)C(C(C2O)O)O)C)C)C)C(C(C1O)O)OC1OC(O)C(C(C1CO)O)O	Sweet	training
628	Mogroside V	OCC1OC(OC2C(OC(C(C2O)O)COC2OC(CO)C(C(C2O)O)O)OC(C(O)(C)C)CCC(C2CCC3(C2(C)CC(O)C2(C3CC=C3C2CCC(C3(C)C)OC2OC(COC3OC(CO)C(C(C3O)O)O)C(C(C2O)O)O)C)C)C)C(C(C1O)O)O	Sweet	training
629	Naringin DHC	OCC1OC(Oc2cc(O)c(c(c2)O)C(=O)CCc2ccc(cc2)O)C(C(C1O)O)OC1OC(C)C(C(C1O)O)O	Sweet	test
630	Neoeriocitrin DHC	OCC1OC(Oc2cc(O)c(c(c2)O)C(=O)CCc2ccc(c(c2)O)O)C(C(C1O)O)OC1OC(C)C(C(C1O)O)O	Sweet	training
631	Osladin	OCC1OC(OC2CCC3(C(C2)C(=O)CC2C3CCC3(C2CCC3C(C2CCC(C(O2)OC2OC(C)C(C(C2O)O)O)C)C)C)C)C(C(C1O)O)OC1OC(C)C(C(C1O)O)O	Sweet	training
632	Polypodoside A	OCC1OC(OC2CCC3(C(C2)C(=O)C=C2C3CCC3(C2CCC3C(C2CCC(C(O2)OC2OC(C)C(C(C2O)O)O)C)C)C)C)C(C(C1O)O)OC1OC(C)C(C(C1O)O)O	Sweet	test
633	Potassium glycyrrhizinate	CC1(C2CCC3(C(C2(CCC1OC4C(C(C(C(O4)C(=O)[O-])O)O)OC5C(C(C(C(O5)CO)O)O)O)C)C(=O)C=C6C3(CCC7(C6CC(CC7)(C)C(=O)O)C)C)C)C.[K+]	Sweet	test
634	Potassium saccharin	C1=CC=C2C(=C1)C(=O)[N-]S2(=O)=O.[K+]	Sweet	test
635	Prunin DHC	OCC1OC(Oc2cc(O)c(c(c2)O)C(=O)CCc2ccc(cc2)O)C(C(C1O)O)O	Sweet	training
636	Pterocaryoside A	OC(=O)CCC1(C)C(CCC2(C1CC(OC1OC(C)C(C(C1O)O)O)C1C2(C)CCC1C(CC=CC(O)(C)C)(O)C)C)C(=C)C	Sweet	training
637	Pterocaryoside B	OC(=O)CCC1(C)C(CCC2(C1CC(OC1OCC(C(C1O)O)O)C1C2(C)CCC1C(CC=CC(O)(C)C)(O)C)C)C(=C)C	Sweet	test
638	Rebaudioside F	OCC1OC(OC23CCC4C(C2)(CC3=C)CCC2C4(C)CCCC2C(=O)OC2OC(CO)C(C(C2O)O)O)C(C(C1O)OC1OC(CO)C(C(C1O)O)O)OC1OCC(C(C1O)O)O	Sweet	training
639	Ribose	OCC(C(C(C=O)O)O)O	Sweet	training
640	Rubusoside	OCC1OC(OC(=O)C2(C)CCCC3(C2CCC24C3CCC(C4)(C(=C)C2)OC2OC(CO)C(C(C2O)O)O)C)C(C(C1O)O)O	Sweet	training
641	Saccharin	O=C1NS(=O)(=O)c2c1cccc2	Sweet	training
642	Selligueain A	Oc1ccc(cc1)C1Oc2c(C(C1O)c1c(O)cc(c3c1OC(C(C3)O)c1ccc(cc1)O)O)c(O)cc1c2C2c3c(O)cc(cc3OC(O1)(C2O)c1ccc(cc1)O)O	Sweet	training
643	Siamenoside I	OCC1OC(OC2C(OC(C(C2O)O)COC2OC(CO)C(C(C2O)O)O)OC(C(O)(C)C)CCC(C2CCC3(C2(C)CC(O)C2(C3CC=C3C2CCC(C3(C)C)OC2OC(CO)C(C(C2O)O)O)C)C)C)C(C(C1O)O)O	Sweet	training
644	Sorbose	OCC(C(C(C(=O)CO)O)O)O	Sweet	training
645	Telosmoside A	COC1CC(OC(C1OC1CC(OC)C(C(O1)C)OC1CC(OC)C(C(O1)C)OC1OC(C)C(C(C1O)OC)OC1OC(CO)C(C(C1O)O)O)C)OC1C(O)CC(OC1C)OC1CCC2(C(C1)CCC1C2CC(OC(=O)C)C2(C1(O)CCC2(O)C(OC(=O)C(CC)C)C)C)C	Sweet	training
646	trans-anethole	CC=Cc1ccc(cc1)OC	Sweet	training
647	trans-cinnamaldehyde	O=CC=Cc1ccccc1	Sweet	training
648	Tripotassium glycyrrhizinate	CC1(C2CCC3(C(C2(CCC1OC4C(C(C(C(O4)C(=O)[O-])O)O)OC5C(C(C(C(O5)C(=O)[O-])O)O)O)C)C(=O)C=C6C3(CCC7(C6CC(CC7)(C)C(=O)[O-])C)C)C)C.[K+].[K+].[K+]	Sweet	test
649	Xylobiose	OC1COC(C(C1O)O)OC1COC(C(C1O)O)O	Sweet	training
(a) O'Brien-Nabors, L., Alternative sweeteners. Third ed.; Marcel Dekker, Inc., 2001.
(b) Belitz, H.-D.; Grosch, W.; Schieberle, P., Food Chemistry. Fourth ed.; Springer-Verlag: Heidelberg, 2009.
(c) deMan, J. M., Principles of Food Chemistry. Third ed.; Springer: 1999.
(d) Arnoldi, A.; Bassoli, A.; Merlini, L.; Ragg, E., Isovanillyl sweeteners. Synthesis, conformational analysis, and structure-activity relationship of some sweet oxygen heterocycles. J. Chem. Soc., Perkin Trans. 2 1991, 1399-1406.
(e) Arnoldi, A.; Bassoli, A.; Merlini, L.; Ragg, E., Isovanillyl sweeteners. Synthesis and sweet taste of sulfur heterocycles. J. Chem. Soc., Perkin Trans. 1 1993, 1359-1366.
(f) Arnoldi, A.; Bassoli, A.; Borgonovo, G.; Merlini, L., Synthesis and sweet taste of optically active (-)-haematoxylin and of some (±)-haematoxylin derivatives. J. Chem. Soc., Perkin Trans. 1 1995, 2447-2453.
(g) Arnoldi, A.; Bassoli, A.; Merlini, L., Progress in isovanillyl sweet compounds. Food Chem. 1996, 56, 247-253.
(h) Arnoldi, A.; Bassoli, A.; Borgonovo, G.; Merlini, L.; Morini, G., Synthesis and structure-activity relationships of sweet 2-benzoylbenzoic acid derivatives. J. Agric. Food Chem. 1997, 45, 2047-2054.
(i) Arnoldi, A.; Bassoli, A.; Borgonovo, G.; Drew, M. G.; Merlini, L.; Morini, G., Sweet isovanillyl derivatives: synthesis and structure-taste relationships of conformationally restricted analogues. J. Agric. Food Chem. 1998, 46, 4002-4010.
(j) Bassoli, A.; Borgonovo, G.; Drew, M. G.; Merlini, L., Enantiodifferentiation in taste perception of isovanillic derivatives. Tetrahedron: Asymmetry 2000, 11, 3177-3186.
(k) Bassoli, A.; Drew, M. G. B.; Hattotuwagama, C. K.; Merlini, L.; Morini, G.; Wilden, G. R. H., Quantitative Structure-Activity Relationships of Sweet Isovanillyl Derivatives. Quant. Struct.-Act. Relat. 2001, 20, 3-16.
(l) Nanayakkara, N. P. D.; Hussain, R. A.; Pezzuto, J. M.; Soejarto, D. D.; Kinghorn, A. D., An intensely sweet dihydroflavonol derivative based on a natural product lead compound. J. Med. Chem. 1988, 31, 1250-1253.
(m) Yamato, M.; Hashigaki, K., Chemical structure and sweet taste of isocoumarins and related compounds. Chem. Senses 1979, 4, 35-47.
(n) Shallenberger, R. S., Taste chemistry. Springer Science & Business Media, 1993.
(o) Yang, X.; Chong, Y.; Yan, A.; Chen, J., In-silico prediction of sweetness of sugars and sweeteners. Food Chem. 2011, 128, 653-658.
(p) Zhong, M.; Chong, Y.; Nie, X.; Yan, A.; Yuan, Q., Prediction of Sweetness by Multilinear Regression Analysis and Support Vector Machine. J. Food Sci. 2013, 78, S1445-S1450.

## Sheet: Table S2
Table S2. Names and experimental taste for the 143 sweet chemicals grouped in cluster S1
Number	Name	Class
299	L-Aspartyl-aminomalonic acid diester 1	Sweet
300	L-Aspartyl-aminomalonic acid diester 2	Sweet
301	L-Aspartyl-aminomalonic acid diester 3	Sweet
302	N-(L-aspartyl)-1,1-diaminoalkane 1	Sweet
303	N-(L-aspartyl)-1,1-diaminoalkane 2	Sweet
304	N-(L-aspartyl)-1,1-diaminoalkane 3	Sweet
305	N-(L-aspartyl)-1,1-diaminoalkane 4	Sweet
307	N-(L-aspartyl)-1,1-diaminoalkane 6	Sweet
308	N-(L-aspartyl)-1,1-diaminoalkane 7	Sweet
309	N-(L-aspartyl)-1,1-diaminoalkane 8	Sweet
310	N-(L-aspartyl)-1,1-diaminoalkane 9	Sweet
469	Asp 2	Sweet
475	Asp 8	Sweet
476	Asp 9	Sweet
477	Asp 10	Sweet
478	Asp 11	Sweet
479	Asp 14	Sweet
480	Asp 15	Sweet
483	Asp 18	Sweet
484	Asp 20	Sweet
485	Asp 21	Sweet
486	Asp 22	Sweet
487	Asp 23	Sweet
488	Asp 24	Sweet
489	Asp 52	Sweet
490	Asp 53	Sweet
491	Asp 55	Sweet
492	Asp 56	Sweet
493	Asp 58	Sweet
494	Asp 60	Sweet
495	Asp 61	Sweet
496	Asp 62	Sweet
497	Asp 63	Sweet
498	Asp 64	Sweet
500	Asp 66	Sweet
501	Asp 67	Sweet
502	Asp 68	Sweet
503	Asp 69	Sweet
504	Asp 70	Sweet
505	Asp 71	Sweet
506	Asp 72	Sweet
507	Asp 73	Sweet
508	Asp 74	Sweet
509	Asp 75	Sweet
510	Asp 76	Sweet
511	Asp 77	Sweet
512	Asp 78	Sweet
513	Asp 79	Sweet
514	Asp 80	Sweet
515	Asp 81	Sweet
516	Asp 82	Sweet
517	Asp 83	Sweet
518	Asp 84	Sweet
519	Asp 85	Sweet
520	Asp 86	Sweet
521	Asp 87	Sweet
522	Asp 88	Sweet
523	Asp 89	Sweet
524	Asp 90	Sweet
525	Asp 91	Sweet
526	Asp 92	Sweet
527	Asp 93	Sweet
528	Asp 94	Sweet
529	Asp 95	Sweet
530	Asp 96	Sweet
531	Asp 97	Sweet
532	Asp 98	Sweet
533	Asp 99	Sweet
534	Asp 100	Sweet
535	Asp 101	Sweet
536	Asp 102	Sweet
537	Asp 103	Sweet
538	Asp 104	Sweet
539	Asp 105	Sweet
540	Asp 106	Sweet
541	Asp 107	Sweet
542	Asp 108	Sweet
543	Asp 109	Sweet
544	Asp 110	Sweet
545	Asp 112	Sweet
546	Asp 122	Sweet
547	Asp 123	Sweet
548	Asp 124	Sweet
549	Asp 125	Sweet
550	Asp 126	Sweet
551	Asp 128	Sweet
552	Asp 129	Sweet
553	Asp 130	Sweet
554	Asp 131	Sweet
555	Asp 132	Sweet
556	Asp 134	Sweet
557	Asp 135	Sweet
558	Asp 136	Sweet
559	Asp 137	Sweet
560	Asp 138	Sweet
561	Asp 139	Sweet
562	Asp 140	Sweet
563	Asp 141	Sweet
564	Asp 142	Sweet
565	Asp 143	Sweet
566	Asp 153	Sweet
567	Asp 154	Sweet
568	Asp 155	Sweet
569	Asp 156	Sweet
570	Asp 157	Sweet
571	Asp 159	Sweet
572	Asp 160	Sweet
573	Asp 161	Sweet
574	Asp 163	Sweet
575	Asp 164	Sweet
576	Asp 165	Sweet
577	Asp 166	Sweet
578	Asp 167	Sweet
579	Asp 168	Sweet
580	Asp 169	Sweet
581	Asp 170	Sweet
582	Asp 171	Sweet
583	Asp 172	Sweet
584	Asp 173	Sweet
585	Asp 181	Sweet
586	Asp 182	Sweet
587	Asp 183	Sweet
588	Asp 184	Sweet
589	Asp 185	Sweet
590	Asp 186	Sweet
591	Asp 187	Sweet
592	Asp 188	Sweet
593	Asp 189	Sweet
594	Asp 190	Sweet
595	Asp 191	Sweet
596	Asp 192	Sweet
597	Asp 193	Sweet
598	Asp 194	Sweet
599	Asp 197	Sweet
600	Asp 198	Sweet
601	Asp 204	Sweet
602	Asp 207	Sweet
603	Asp 208	Sweet
604	Asp 211	Sweet
605	Asp 212	Sweet
606	Asp 213	Sweet
607	Asp 214	Sweet
608	Asp 215	Sweet

## Sheet: Table S3
Table S3. Names and experimental taste for the 107 compounds grouped in cluster S2
Number	Name	Class
1	Sucrose	Sweet
2	Sucralose / 4,1',6'-Trichloro-galactosucrose	Sweet
5	Tagatose	Sweet
6	Maltitol	Sweet
7	Isomaltulose/Palatinose	Sweet
8	Trehalose	Sweet
14	Isomalt (Palatinit) / Isomaltitol	Sweet
15	Sorbitol	Sweet
16	Erythritol	Sweet
17	Xylitol	Sweet
18	Stevioside	Sweet
19	Steviolbioside	Sweet
20	Rebaudioside A	Sweet
21	Rebaudioside B	Sweet
22	Rebaudioside C	Sweet
23	Rebaudioside D	Sweet
24	Rebaudioside E	Sweet
25	Dulcoside A	Sweet
26	Glycyrrhizin	Sweet
28	Fructose	Sweet
29	Glucose	Sweet
30	Xylose	Sweet
31	Maltose	Sweet
32	Lactulose	Sweet
33	Lactosucrose	Sweet
34	Raffinose	Sweet
35	Rhamnose	Sweet
37	Gentiobiose	Bitter
46	Picrocrocin	Bitter
47	Glycerol	Sweet
261	1,4-Anhydro-ribitol	Sweet
262	1,4-Anhydro-mannitol	Sweet
263	1,5-Anhydro-mannitol	Sweet
264	Viboquercitol	Sweet
265	Allo-inositol	Sweet
269	Stachyose	Sweet
270	4-O-Methyl sucrose	Sweet
271	6-O-Methyl sucrose	Sweet
272	6,6'-di-O-Methyl sucrose	Sweet
273	4,6'-di-O-Methyl sucrose	Sweet
274	4,6-di-O-Methyl sucrose	Sweet
275	1',6'-di-O-Methyl sucrose	Sweet
276	Methyl 2-deoxy-α-D-gluco-pyranoside	Sweet
277	Methyl 3-deoxy-α-D-gluco-pyranoside	Sweet
278	Methyl 4-deoxy-α-D-gluco-pyranoside	Sweet
279	Methyl 6-deoxy-α-D-gluco-pyranoside	Sweet
280	Methyl-α-D-2,6-dideoxy-gluco-pyranoside	Bitter
281	Methyl-α-D-3,6-dideoxy-gluco-pyranoside	Bitter
282	Methyl-α-D-4,6-dideoxy-gluco-pyranoside	Bitter
283	6-Chloro-6-deoxy-D-galactose	Tasteless
284	6-Chloro-6-deoxy-D-fructofuranose	Sweet
285	1,6-dichloro-1,6-deoxy-D-fructofuranose	Sweet
286	Methyl glucopyranoside	Sweet
287	6'-Chloro-sucrose	Sweet
288	1'-Chloro-sucrose	Sweet
289	1',6'-Dichloro-sucrose	Sweet
290	1,6-Di-S-1,6-dithio-D-fructofuranose	Sweet
398	Solanine	Bitter
417	Methyl-β-D-Fructopyranose	Sweet
418	5-deoxy-D-threo-Hexulose	Sweet
434	1',4',6'-3Cl-sucrose	Sweet
435	1',4'-2Cl-sucrose	Sweet
436	4'-Br-4,1',6'-3Cl-sucrose	Sweet
437	4'-F-4,1',6'-3Cl-sucrose	Sweet
438	4,1',4',6'-4Br-sucrose	Sweet
439	4,1',4',6'-4Cl-sucrose	Sweet
440	4,1',4'-3Cl-sucrose	Sweet
441	4,1',6'-3Br-sucrose	Sweet
442	4,1',6'-3F-sucrose	Sweet
443	4,1',6'-3I-sucrose	Sweet
444	4,1'-2Cl-sucrose	Sweet
445	4,4',6'-3Cl-sucrose	Sweet
446	4,6,1',6'-4Cl-sucrose	Sweet
447	4-Cl-sucrose	Sweet
448	4-F-1',4',6'-3Br-sucrose	Sweet
449	4-F-1',4',6'-3Cl-sucrose	Sweet
452	6,1',6'-3Cl-sucrose	Sweet
456	Periandrin I	Sweet
457	Periandrin II	Sweet
458	Periandrin III	Sweet
459	Periandrin IV	Sweet
460	Abrusoside B	Sweet
461	Abrusoside C	Sweet
462	Abrusoside D	Sweet
466	Albiziasaponin B	Sweet
467	Ammonium glycyrrhizinate	Sweet
610	Baiyunoside	Sweet
616	Cyclocarioside A	Sweet
617	Disodium glycyrrhizinate	Sweet
618	Gaudichaudioside A	Sweet
624	Leucrose	Sweet
626	Mogroside II	Sweet
627	Mogroside IV	Sweet
628	Mogroside V	Sweet
631	Osladin	Sweet
632	Polypodoside A	Sweet
633	Potassium glycyrrhizinate	Sweet
636	Pterocaryoside A	Sweet
637	Pterocaryoside B	Sweet
638	Rebaudioside F	Sweet
639	Ribose	Sweet
640	Rubusoside	Sweet
643	Siamenoside I	Sweet
644	Sorbose	Sweet
645	Telosmoside A	Sweet
648	Tripotassium glycyrrhizinate	Sweet
649	Xylobiose	Sweet

## Sheet: Table S4
Table S4. Names and experimental taste for the 399 compounds grouped in cluster C3
Number	Name	Class
3	Alitame	Sweet
4	Aspartame/Aspartyl-phenylalanine methylester	Sweet
9	Acesulfame potassium	Sweet
10	Sodium cyclamate	Sweet
11	Neohesperidine dihydrochalcone	Sweet
12	Neotame	Sweet
13	Sodium saccharin	Sweet
27	Hernandulcin	Sweet
36	Naringin	Bitter
38	Limonin	Bitter
39	Oleuropein	Bitter
40	Caffeine	Bitter
41	Poncirin	Bitter
42	Neoeriocitrin	Bitter
43	Quinine	Bitter
44	Divinyl glycol	Bitter
45	Theobromine	Bitter
48	Saccharin derivative 1	Sweet
49	Saccharin derivative 2	Sweet
50	Saccharin derivative 3	Tasteless
51	3-nitro-o-toluidine	Tasteless
52	3-nitro-p-toluidine	Tasteless
53	2-amino-4-nitro-propoxybenzene	Sweet
54	2-nitro-4-amino-propoxybenzene	Tasteless
55	2,4-dinitro-propoxybenzene	Bitter
56	Dulcin (p-ethoxyphenylurea)	Sweet
57	4-Ethoxyphenylthiourea	Bitter
58	o-ethoxyphenylurea	Tasteless
59	Dihydroquercetin 3-acetate 4'-(methylether) (3)	Sweet
60	Flavan (4)	Sweet
61	Compound 5	Sweet
62	1,3-benzodioxane (6)	Sweet
63	1,4-benzodioxane (7)	Sweet
64	Bibenzyl derivative (8)	Sweet
65	1,4-benzodioxin (9)	Tasteless
66	Isoflavan or 3-(3-Hydroxy-4-methoxyphenyl)-3,4-dihydro-2H-1benzopyran (10)	Sweet
67	2-(3-Hydroxy-4-methoxyphenyl)-4,5-dihydro-1,3-benzodioxepine (11)	Tasteless
68	3-(3Hydroxy-4-methoxyphenyl)-1,5-dihydro-2,4-benzodioxepine (12)	Tasteless
69	2-(3-hydroxy-4-methoxyphenyl)-1,3-benzodioxole (13)	Sweet
70	Compound 23	Tasteless
71	Compound 24	Tasteless
72	Compound 25	Tasteless
73	2-(3-Hydroxy-4-methoxyphenyl)-4-H-1,3-benzodithiine (10a)	Sweet
74	2-(3-Hydroxy-4-methoxyphenyl)-4H-1,3-benzoxathiine (10c)	Sweet
75	2-(3-Hydroxy-4-methoxyphenyl)-4H-1,3-benzodithiole (10d)	Sweet
76	2-(3-Hydroxy-4-methoxyphenyl)-1,3-benzoxathiole (10e)	Sweet
77	7,8-Dimethyl-3-(3-hydroxy-4-methoxyphenyl)-1,5-dihydro-2,4-benzodithiepine (10f)	Tasteless
78	2-(3-Hydroxy-4-methoxyphenyl)-2,3-dihydro-1,4-benzoxathiine (15a)	Sweet
79	2-(3-Hydroxy-4-methoxyphenyl)-2,3-dihydro-1,4-benzodithiine (15b)	Sweet
80	2-(3-Hydroxy-4-methylthiophenyl)-2,3-dihydro-1,4-benzoxathiine (15c)	Tasteless
81	2-(3-Hydroxy-4-methoxyphenyl)-2,3-dihydro-1,4-benzoxathiin-6-ol (15d)	Sweet
82	2-(3-Hydroxy-4-methylthiophenyl)-2,3-dihydro-1,4-benzoxathiin-6-ol (15e)	Tasteless
83	2-(3-Hydroxy-4-methoxyphenyl)-3,4-dihydro-2H-1-benzothiopyran (18)	Sweet
84	3-(3-Hydroxy-4-methoxyphenyl)-3,4-dihydro-2H-1-benzothiopyran (19)	Tasteless
85	2-(3-Mercapto-4-methoxyphenyl)-4H-3,1-benzoxathiine (23)	Sweet
86	Sulfone	Sweet
87	Haematoxylin	Sweet
88	9-Methoxy-7,11b-dihydrobenz[b]indeno[1,2-d]pyran-6a,10-diol (4)	Sweet
89	10-Methoxy-7,11b-dihydrobenz[b]indeno[1,2-d]pyran-6a,9-diol (5)	Tasteless
90	3,9,10-Trimethoxy-7,11b-dihydrobenz[b]indeno[1,2-d]pyran-4,6a-diol (6)	Tasteless
91	4,9,10-Trimethoxy-7,11b-dihydrobenz[b]indeno[1,2-d]pyran-3,6a-diol (7)	Tasteless
92	Tetramethylhaematoxylin (8)	Bitter
93	Compound 8	Sweet
94	Compound 17	Tasteless
95	Compound 18	Sweet
96	Compound 19	Tasteless
97	Compound 20	Sweet
98	Compound 21	Sweet
99	Compound 25	Tasteless
100	Compound 26	Sweet
101	Compound 27	Tasteless
102	Compound 28	Tasteless
103	Compound 29	Tasteless
104	Compound 30	Tasteless
105	2-(4-methoxybenzoyl) benzoic acid	Sweet
106	Compound 2	Tasteless
107	Compound 3	Sweet
108	Compound 4	Sweet
109	Compound 5	Tasteless
110	Compound 6	Tasteless
111	Compound 7	Sweet
112	Compound 8	Tasteless
113	Compound 9	Sweet
114	2-(4-Nitrobenzoyl)benzoic Acid (10)	Bitter
115	Compound 11	Tasteless
116	Compound 12	Sweet
117	Compound 13	Tasteless
118	2-(3,4-Dihydroxybenzoyl)benzoic Acid (14)	Sweet
119	2-(3-Hydroxy-4-methoxybenzoyl)benzoic Acid (15)	Sweet
120	2-(4-Hydroxy-3-methoxybenzoyl)benzoic Acid (16)	Tasteless
121	2-(3,4-Dimethoxybenzoyl)benzoic Acid (17)	Tasteless
122	2-(2,4-Dimethoxybenzoyl)benzoic Acid (18)	Bitter
123	2-(4-Hydroxy-2-methoxybenzoyl)benzoic Acid (19)	Tasteless
124	Compound 20	Tasteless
125	Compound 21	Tasteless
126	Compound 22	Tasteless
127	2-(4-Methoxyphenylthio) benzoic Acid S-Oxide (23)	Sweet
128	Compound 24	Tasteless
129	Compound 25	Tasteless
130	2-Hydroxymethylphenyl-4-methoxyphenylmethanol (26)	Tasteless
131	Phthalic Acid Mono(4-methoxyphenyl) Ester (27)	Sweet
132	3-(4-Methoxyphenyl)benzo[2]furan-1-one (28)	Tasteless
133	Compound 29	Tasteless
134	3-Methoxy-1,3,5-estratrien-4-ol (4)	Sweet
135	Substituted pterocarpan (5)	Tasteless
136	Spiro[(4-H-1,3-benzodithian)-2,1'-(5'-methoxy-6'hydroxy-[1H]-2',3'-dihydroindene)] (6)	Sweet
137	Spiro[(4-H-1,3-benzodithian)-2,1'-(5'-hydroxy-6'-methoxy-[1H]-2',3'-dihydroindene)] (7)	Tasteless
138	Spiro[(4-H-1,3-benzodithian)-2,1'-(4'-hydroxy-5'-methoxy-[1H]-2',3'-dihydroindene)] (8)	Tasteless
139	2-Phenoxymethyl-2H-7,8-dihydrobenzopyran (9)	Tasteless
140	2-Methyl-2-(3-hydroxy-4-methoxyphenyl)-1,4-dihydrobenzodioxane (12)	Tasteless
141	Phyllodulcin	Sweet
142	Compound 4	Sweet
143	Compound 6	Sweet
144	Compound 9	Sweet
145	3',4'-dihydroxyphenyl-3,1-benzoxathiane (18)	Sweet
146	2-[3-(4-nitrophenoxycarboxy)phenyl]-3,1-benzoxathiane (25)	Sweet
147	2-[3-(4-nitrophenylcarbonylmethoxy)-4-methoxyphenyl]-3,1-benzoxathiane (26)	Sweet
148	2-[3-(4-nitrophenylcarbamoyloxy-4-methoxy)phenyl]-3,1-benzodioxane (27)	Sweet
149	Compound 32	Sweet
150	3-(3-Hydroxy-4-methoxyphenyl)-1-(3-carboxyphenyl)propan-1-one (33)	Sweet
151	Compound 34	Sweet
152	2-(3-hydroxy-4-methoxyphenoxymethyl)benzoic acid (40)	Sweet
153	Compound 42	Sweet
154	Dihydroquercetin 4'-(methyl ether)	Sweet
155	Dihydroquercetin	Tasteless
156	Compound II or Hydrangenol	Tasteless
157	Compound III	Bitter
158	Compound IV	Tasteless
159	Compound V	Sweet
160	Compound VI	Tasteless
161	Compound VII	Sweet
162	Compound VIII	Tasteless
163	Compound IX	Tasteless
164	Compound X	Tasteless
165	Compound XI	Tasteless
166	Compound XII	Tasteless
167	Compound XIV	Sweet
168	Compound XV	Tasteless
169	Compound XVI	Tasteless
170	Compound XVII	Tasteless
171	Compound XVIII	Bitter
172	Compound XIX	Bitter
173	Compound XX	Bitter
174	Compound XXI	Sweet
175	Compound XXII	Sweet
176	Compound XXIII	Sweet
177	Compound XXIV	Sweet
178	Compound XXV	Tasteless
179	Compound XXVI	Tasteless
180	Compound XXVII	Sweet
181	Compound XXVIII	Tasteless
182	Compound XXIX	Bitter
183	Compound XXX	Sweet
184	Compound XXXI	Sweet
185	Guaiacol	Tasteless
186	Compound XXXII	Sweet
187	Compound XXXIII	Tasteless
188	Compound XXXIV	Tasteless
189	Compound XXXV	Tasteless
190	Compound XXXVII	Tasteless
191	Compound XXXVIII	Tasteless
192	Compound XXXIX	Tasteless
193	Compound XL	Sweet
194	Compound XLI	Sweet
195	Compound XLII	Sweet
196	Compound XLIII	Sweet
197	Compound XLIV	Bitter
198	Compound XLV	Tasteless
199	Compound XLVI	Tasteless
200	Compound XLVII	Sweet
201	Compound XLVIII	Tasteless
202	Compound XLIX	Sweet
203	Compound L	Tasteless
204	Compound LI	Tasteless
205	Compound LII	Tasteless
206	Compound LIII	Tasteless
207	Compound LIV	Sweet
208	Compound LV	Tasteless
209	Compound LVI	Tasteless
210	Compound LVII	Tasteless
211	Compound LVIII	Tasteless
212	Compound LIX	Sweet
213	Compound LX	Tasteless
214	Compound LXI	Tasteless
215	Compound LXII	Tasteless
216	Compound LXIII	Tasteless
217	Compound LXIV	Tasteless
218	Compound LXV	Sweet
219	Compound LXVI	Sweet
220	Compound LXVII	Tasteless
221	Compound LXVIII	Tasteless
222	Compound LXIX	Tasteless
223	Compound LXX	Tasteless
224	Compound LXXI	Tasteless
225	Compound LXXII	Bitter
226	Compound LXXIII	Bitter
227	Compound LXXIV	Bitter
228	Compound LXXV	Bitter
229	Compound LXXVI	Bitter
230	Compound LXXVII	Tasteless
231	Compound LXXVIII	Sweet
232	Compound LXXIX	Sweet
233	Compound LXXX	Sweet
234	Compound LXXXI	Tasteless
235	Compound LXXXII	Tasteless
236	Compound LXXXIII	Tasteless
237	Compound LXXXIV	Tasteless
238	Compound LXXXV	Sweet
239	Compound LXXXVIII	Tasteless
240	Compound LXXXIX	Sweet
241	Compound XC	Sweet
242	Compound XCI	Sweet
243	Compound XCII	Tasteless
244	Compound XCIII	Tasteless
245	Compound XCV	Sweet
246	Compound XCVI	Sweet
247	Compound XCVII	Bitter
248	Compound XCVIII	Tasteless
249	Compound CX	Tasteless
250	Compound C	Tasteless
251	Compound CI	Tasteless
252	Compound CII	Tasteless
253	Nitrobenzene	Sweet
254	m-Nitrobenzene	Bitter
255	Phenylthiourea	Bitter
256	Dimethyl urea	Sweet
257	Urea	Bitter
258	Resorcinol	Sweet
259	Phloroglucinol	Sweet
260	Glycol	Sweet
266	Dihydroxyacetone	Sweet
267	Monohydroxyacetone	Sweet
268	Methyl dihydroxyacetone	Sweet
291	Alanine	Sweet
292	Asparagine	Sweet
293	Glutamine	Sweet
294	Glycine	Sweet
295	Histidine	Sweet
296	Methionine	Sweet
297	Serine	Sweet
298	Threonine	Sweet
306	N-(L-aspartyl)-1,1-diaminoalkane 5	Sweet
311	Super aspartame	Sweet
312	Sucrononic acid	Sweet
313	Cyanoarylurea aspartame	Sweet
314	Aspartic acid fenchyl ester	Sweet
315	Glycine analog of cyanosuosan	Sweet
316	Glycine analog of suosan	Sweet
317	(R)-3-amino-3-phenylpropionic acid analog of N-(4-cyanophenyl)-N' carboxyethyl urea	Tasteless
318	Nitroaniline (2-amino-4-nitrobenzene)	Sweet
319	Methoxy-nitroaniline	Sweet
320	Ethoxy-nitroaniline	Sweet
321	Butoxy-nitroaniline	Sweet
322	Fluoro-nitroaniline	Sweet
323	Chloro-nitroaniline	Sweet
324	Bromo-nitroaniline	Sweet
325	Iodo-nitroaniline	Sweet
326	Methyl-nitroaniline	Sweet
327	Allyl oxy-nitroaniline	Sweet
328	iso Propoxy-nitroaniline	Sweet
329	Hydroxy-nitroaniline	Sweet
330	Saccharine derivative 1	Bitter
331	Saccharine derivative 2	Bitter
332	Saccharine derivative 3	Bitter
333	Saccharine derivative 4	Bitter
334	Saccharine derivative 5	Sweet
335	Saccharine derivative 7	Tasteless
336	Saccharine derivative 8	Tasteless
337	Saccharine derivative 9	Tasteless
338	Saccharine derivative 10	Tasteless
339	Saccharine derivative 11	Tasteless
340	Saccharine derivative 12	Tasteless
341	Saccharine derivative 13	Sweet
342	Saccharine derivative 14	Bitter
343	Saccharine derivative 15	Sweet
344	Saccharine derivative 16	Sweet
345	Saccharine derivative 17	Tasteless
346	Saccharine derivative 18	Tasteless
347	Saccharine derivative 20	Bitter
348	Saccharine derivative 21	Tasteless
349	Saccharine derivative 22	Bitter
350	Saccharine derivative 23	Sweet
351	Saccharine derivative 25	Sweet
352	Saccharine derivative 27	Bitter
353	Thiophenesaccharine	Sweet
354	DL-4-(2-Chloro-2-propyl)-1-carboxaldehyde	Tasteless
355	Furfuraldehyde oxime	Sweet
356	syn-hydroxymethyl Furfuraldehyde oxime	Tasteless
357	5-Benzyl-2-Furfuraldehyde oxime	Sweet
358	1-Cycloheptene-1-carboxaldehyde oxime	Bitter
359	anti-Cyclohexane carboxaldehyde	Bitter
360	Dihydroquercetin 3-acetate	Sweet
361	Hesperitin	Sweet
362	Neoastilbin	Sweet
363	ortho-Tolylurea	Tasteless
364	meta-Tolylurea	Bitter
365	para-Tolylurea	Sweet
366	4-Propoxyphenyl urea	Sweet
367	Suosan derivative 1 (suosan)	Sweet
368	Suosan derivative 2	Tasteless
369	Suosan derivative 3	Tasteless
370	Suosan derivative 4	Tasteless
371	Suosan derivative 6	Tasteless
372	Suosan derivative 7	Tasteless
373	Suosan derivative 8	Tasteless
374	Suosan derivative 9	Tasteless
375	Suosan derivative 10	Tasteless
376	Suosan derivative 11	Sweet
377	Suosan derivative 12	Bitter
378	Suosan derivative 13	Sweet
379	Suosan derivative 14	Tasteless
380	Suosan derivative 15	Tasteless
381	Suosan derivative 16	Sweet
382	Suosan derivative 17	Tasteless
383	Suosan derivative 18	Tasteless
384	Pyrrolidine	Bitter
385	Pyrrole	Bitter
386	Imidazole	Bitter
387	Pyrazole	Bitter
388	Piperidine	Bitter
389	Piperazine	Bitter
390	Purine	Bitter
391	Pyridazine	Bitter
392	Pyrazine	Bitter
393	Pyridine	Bitter
394	Pyrimidine	Bitter
395	Strichnine	Bitter
396	Brucine	Bitter
397	Piperine	Tasteless
399	Diterpene derivative 1	Bitter
400	Diterpene derivative 2	Bitter
401	Diterpene derivative 3	Bitter
402	Diterpene derivative 4	Bitter
403	Denatonium chloride	Bitter
404	Denatonium chloride derivative 1	Bitter
405	Denatonium chloride derivative 2	Bitter
406	Denatonium chloride derivative 3	Bitter
407	Denatonium chloride derivative 4	Bitter
408	Denatonium chloride derivative 5	Bitter
409	Denatonium chloride derivative 6	Bitter
410	Denatonium chloride derivative 7	Bitter
411	Denatonium chloride derivative 8	Bitter
412	Denatonium chloride derivative 9	Bitter
413	Denatonium chloride derivative 10	Bitter
414	Denatonium chloride derivative 11	Bitter
415	Denatonium chloride derivative 12	Bitter
416	Denatonium chloride derivative 13	Bitter
419	Oxathiazinon dioxide derivative 1	Sweet
420	Oxathiazinon dioxide derivative 2	Sweet
421	Oxathiazinon dioxide derivative 3	Sweet
422	Oxathiazinon dioxide derivative 4	Sweet
423	Oxathiazinon dioxide derivative 5	Sweet
424	Oxathiazinon dioxide derivative 6	Sweet
425	3-amino-4-chlorobenzoic acid	Bitter
426	2-aminobenzoic acid	Sweet
427	2-nitroaniline	Bitter
428	N-Carbamoyl derivative 1	Tasteless
429	N-Carbamoyl derivative 2	Tasteless
430	Germacrolide	Bitter
431	3-anilino-2-styryl-3H-naphthol[l, 2-d]imidazole-5-sulfonate (SSN)	Sweet
432	3-anilino-2-phenyl-3H-naphtho-[I, 2-d]imidazol-5-sulfonate (TSN)	Tasteless
433	Perillartine	Sweet
450	4-O-n-propyl glycosides DHC	Sweet
451	4β,10α-dimethyl-1,2,3,4,5,10-hexahydrofluorene-4α,6α-dicarboxylic acid	Sweet
453	6-chloro-tryptophan	Sweet
454	Liquiritin	Sweet
455	N-Acetyl-D-glucosamine	Sweet
463	Acesulfame potassium_CH3CH2CH2_CH3	Sweet
464	Acesulfame potassium_CH3CH2_H	Sweet
465	Acesulfame potassium_H_H	Sweet
468	Asp 1	Sweet
470	Asp 3	Sweet
471	Asp 4	Sweet
472	Asp 5	Sweet
473	Asp 6	Sweet
474	Asp 7	Sweet
481	Asp 16	Sweet
482	Asp 17	Sweet
499	Asp 65	Sweet
609	Aspartame-acesulfame salt	Sweet
611	3-(3-carbamoyl-2,4,6-tribromophehyl)-propionic acid	Sweet
612	Bernardame	Sweet
613	Calcium cyclamate	Sweet
614	Calcium saccharin	Sweet
615	cyclamate	Sweet
619	Hesperinin glucoside DHC	Sweet
620	Homoeohesperidin DHC	Sweet
621	Isovanillic 18	Sweet
622	Isovanillic 24	Sweet
623	isovanillic 25	Sweet
625	Lugduname	Sweet
629	Naringin DHC	Sweet
630	Neoeriocitrin DHC	Sweet
634	Potassium saccharin	Sweet
635	Prunin DHC	Sweet
641	Saccharin	Sweet
642	Selligueain A	Sweet
646	trans-anethole	Sweet
647	trans-cinnamaldehyde	Sweet
